# Supplementary material for: Causal Impacts of Psychiatric Disorders on Cognition and the Mediating Effect of Oxidative Stress: A Mendelian Randomization Study
Source: Antioxidants (Basel). 2025 Jan 29;14(2):162. doi: 10.3390/antiox14020162 (PMC11852177; doi:10.3390/antiox14020162)
Supplement: Supplementary file 1 [file antioxidants-14-00162-s001.zip]

Archive with 6 entries (6 files):
- Fig.S1.pdf
- Fig.S2.pdf
- Fig.S3.pdf
- Fig.S4.pdf
- supplemental materials.pdf
- supplemental Tables.xlsx
