# Supplementary material for: Causal Impacts of Psychiatric Disorders on Cognition and the Mediating Effect of Oxidative Stress: A Mendelian Randomization Study
Source: Antioxidants (Basel). 2025 Jan 29;14(2):162. doi: 10.3390/antiox14020162 (PMC11852177; doi:10.3390/antiox14020162)
Supplement: Supplementary file 1 [file antioxidants-14-00162-s001.zip › supplemental Tables.xlsx]

## Sheet: Sheet1
Table S1. Summary of the GWAS Data Used in the MR Analyses.
Table S2. List of oxidative stress-related genes.
Table S3. Univariable MR of psychiatric disorders on cognition.
Table S4. Sensitivity analysis: Univariable MR of psychiatric disorders on cognition.
Table S5. MR-PRESSO: Univariable MR of psychiatric disorders on cognition.
Table S6. PheWAS results of SNPs in SZ.
Table S7. PheWAS results of SNPs in MDD.
Table S8. PheWAS results of SNPs in ADHD.
Table S9. PheWAS results of SNPs in BPD.
Table S10. List of SNPs associated with cognition in MR analysis with restricted instruments within oxidative stress-related genes.
Table S11. MR analysis with restricted instruments of psychiatric disorders on cognition.
Table S12. List of SNPs associated with psychiatric disorders in MR analysis with restricted instruments linked to oxidative stress-related genes expression.
Table S13. Sensitivity analysis: MR analysis with restricted conditions of psychiatric disorders on cognition.
Table S14. MR-PRESSO: MR analysis with restricted conditions of psychiatric disorders on cognition.
Table S15. MR analysis with restricted instruments of cognition on psychiatric disorders.
Table S16. Two-step MR analysis of psychiatric disorders on cognition.
Table S17. Sensitivity analysis: two-step MR analysis of psychiatric disorders on cognition.
Table S18. SMR analysis between cognitive performance and oxidative stress-related genes.
Table S19. SMR analysis between SZ and oxidative stress-related genes.
Table S20. SMR analysis between MDD and oxidative stress-related genes.
Table S21. SMR analysis between BPD and oxidative stress-related genes.
Table S22. SMR analysis between ADHD and oxidative stress-related genes.

## Sheet: Table S1
Table S1. Summary of the GWAS data used in the MR analyses
Trait	ID in IEU openGWAS	sample_size	ncase	ncontrol	year	author	consortium	sex	pmid	population	unit	category
Schizophrenia	ieu-b-5102	127906	52017	75889	2022	Trubetskoy V	PGC	Males and Females	35396580	European	logOR	Disease
Major depression	ieu-b-102	500199	170756	329443	2019	Howard DM	PGC	Males and Females	30718901	European	NA	Disease
Bipolar disorder	ieu-b-5110	413466	41917	371549	2021	Niamh Mullins	PGC	Males and Females	34002096	European	NA	Disease
Attention deficit hyperactivity disorder	ieu-a-1183	55374	20183	35191	2017	Demontis	PGC	Males and Females	30478444	European	\\N	Disease
Autism Spectrum Disorder	ieu-a-1185	46351	18382	27969	2017	Grove J	PGC	Males and Females	30804558	European	\\N	Disease
Post−traumatic stress disorder	NA	174659	23212	151447	2019	Nievergelt CM	PGC	Males and Females	31594949	European	NA	Disease
Anxiety disorders	NA	21761	7016	14745	2016	Otowa T	PGC	Males and Females	26754954	European	NA	Disease
Anorexia Nervosa	NA	72517	16992	55525	2019	Watson HJ	PGC	Males and Females	31308545	European	NA	Disease
Obsessive Compulsive Disorder	ieu-a-1189	33925	26888	7037	2017	IOCDF-GC and OCGAS	PGC	Males and Females	28761083	European	\\N	Disease
Cognitive performance	ebi-a-GCST006572	257841	NA	NA	2018	Lee JJ	NA	Males and Females	30038396	European	NA	Continuous
Intelligence	ebi-a-GCST006250	269867	NA	NA	2018	Savage JE	NA	Males and Females	29942086	European	NA	Continuous
Educational attainment	ukb-b-6134	307897	NA	NA	2018	Ben Elsworth	MRC-IEU	Males and Females	NA	European	SD	Continuous
Retinol	ukb-b-17406	62991	NA	NA	2018	Ben Elsworth	MRC-IEU	Males and Females	NA	European	SD	Continuous
Vitamin C	ukb-b-19390	64979	NA	NA	2018	Ben Elsworth	MRC-IEU	Males and Females	NA	European	SD	Continuous
Vitamin E	ukb-b-6888	64979	NA	NA	2018	Ben Elsworth	MRC-IEU	Males and Females	NA	European	SD	Continuous
Carotene	ukb-b-16202	64979	NA	NA	2018	Ben Elsworth	MRC-IEU	Males and Females	NA	European	SD	Continuous
Serum uric acid levels	ebi-a-GCST90018977	343836	NA	NA	2021	Sakaue S	NA	Males and Females	34594039	European	NA	Continuous
Total bilirubin levels	ebi-a-GCST90018973	342829	NA	NA	2021	Sakaue S	NA	Males and Females	34594039	European	NA	Continuous
Serum albumin levels	ebi-a-GCST90018945	315268	NA	NA	2021	Sakaue S	NA	Males and Females	34594039	European	NA	Continuous
Brain eQTL	NA	2,443	NA	NA	2022	Ting Qi	NA	Males and Females	35982161	European	NA	NA

## Sheet: Table S2
Table S2. List of oxidative stress-related genes.
Gene Symbol	Relevance score	Description	Category	Chromosome name	Band	Start position	End position	Ensembl gene id	Uniprot ID	GeneCard ID	GeneCards Link
RYR2	122.583	Ryanodine Receptor 2	Protein Coding	1	q43	237042184	237833988	ENSG00000198626	Q92736	GC01P237042	https://www.genecards.org/cgi-bin/carddisp.pl?gene=RYR2
NOS3	77.666	Nitric Oxide Synthase 3	Protein Coding	7	q36.1	150991017	151014588	ENSG00000164867	P29474	GC07P158097	https://www.genecards.org/cgi-bin/carddisp.pl?gene=NOS3
NOS2	73.4741	Nitric Oxide Synthase 2	Protein Coding	17	q11.2	27756766	27800529	ENSG00000007171	P35228	GC17M027756	https://www.genecards.org/cgi-bin/carddisp.pl?gene=NOS2
ELAC2	62.8904	ElaC Ribonuclease Z 2	Protein Coding	17	p12	12991612	13018065	ENSG00000006744	Q9BQ52	GC17M012991	https://www.genecards.org/cgi-bin/carddisp.pl?gene=ELAC2
CARS2	60.0261	Cysteinyl-TRNA Synthetase 2, Mitochondrial	Protein Coding	13	q34	110641412	110713603	ENSG00000134905	Q9HA77	GC13M110641	https://www.genecards.org/cgi-bin/carddisp.pl?gene=CARS2
SOD2-OT1	59.4654	SOD2 Overlapping Transcript 1	RNA Gene	6	q25.3	159760258	159762332	ENSG00000285427		GC06M159772	https://www.genecards.org/cgi-bin/carddisp.pl?gene=SOD2-OT1
SOD1	59.1521	Superoxide Dismutase 1	Protein Coding	21	q22.11	31659666	31668931	ENSG00000142168	P00441	GC21P031659	https://www.genecards.org/cgi-bin/carddisp.pl?gene=SOD1
CAT	58.7338	Catalase	Protein Coding	11	p13	34438934	34472060	ENSG00000121691	P04040	GC11P034460	https://www.genecards.org/cgi-bin/carddisp.pl?gene=CAT
TRDN	57.4798	Triadin	Protein Coding	6	q22.31	123216339	123637189	ENSG00000186439	Q13061	GC06M123198	https://www.genecards.org/cgi-bin/carddisp.pl?gene=TRDN
NOS1	57.0998	Nitric Oxide Synthase 1	Protein Coding	12	q24.22	117208142	117452170	ENSG00000089250	P29475	GC12M117208	https://www.genecards.org/cgi-bin/carddisp.pl?gene=NOS1
FARS2	55.1025	Phenylalanyl-TRNA Synthetase 2, Mitochondrial	Protein Coding	6	p25.1	5261044	5829192	ENSG00000145982	O95363	GC06P006606	https://www.genecards.org/cgi-bin/carddisp.pl?gene=FARS2
CPT2	54.0233	Carnitine Palmitoyltransferase 2	Protein Coding	1	p32.3	53196792	53214197	ENSG00000157184	P23786	GC01P053196	https://www.genecards.org/cgi-bin/carddisp.pl?gene=CPT2
GFM1	50.9638	G Elongation Factor Mitochondrial 1	Protein Coding	3	q25.32	158644527	158695581	ENSG00000168827	Q96RP9	GC03P158644	https://www.genecards.org/cgi-bin/carddisp.pl?gene=GFM1
NFE2L2	49.6682	NFE2 Like BZIP Transcription Factor 2	Protein Coding	2	q31.2	177218667	177392756	ENSG00000116044	Q16236	GC02M177227	https://www.genecards.org/cgi-bin/carddisp.pl?gene=NFE2L2
MTO1	49.6065	Mitochondrial TRNA Translation Optimization 1	Protein Coding	6	q13	73461578	73509236	ENSG00000135297	Q9Y2Z2	GC06P073461	https://www.genecards.org/cgi-bin/carddisp.pl?gene=MTO1
AIFM1	49.0886	Apoptosis Inducing Factor Mitochondria Associated 1	Protein Coding	X	q26.1	130124666	130165879	ENSG00000156709	O95831	GC0XM130129	https://www.genecards.org/cgi-bin/carddisp.pl?gene=AIFM1
TP53	48.9966	Tumor Protein P53	Protein Coding	17	p13.1	7661779	7687546	ENSG00000141510	P04637	GC17M007661	https://www.genecards.org/cgi-bin/carddisp.pl?gene=TP53
HMOX1	47.8179	Heme Oxygenase 1	Protein Coding	22	q12.3	35380361	35394214	ENSG00000100292	P09601	GC22P035380	https://www.genecards.org/cgi-bin/carddisp.pl?gene=HMOX1
CASQ2	47.4073	Calsequestrin 2	Protein Coding	1	p13.1	115698038	115793195	ENSG00000118729	O14958	GC01M115700	https://www.genecards.org/cgi-bin/carddisp.pl?gene=CASQ2
TNF	46.971	Tumor Necrosis Factor	Protein Coding	6	p21.33	31575565	31578336	ENSG00000232810	P01375	GC06P134820	https://www.genecards.org/cgi-bin/carddisp.pl?gene=TNF
SOD2	43.8687	Superoxide Dismutase 2	Protein Coding	6	q25.3	159669069	159762529	ENSG00000291237	P04179	GC06M159669	https://www.genecards.org/cgi-bin/carddisp.pl?gene=SOD2
BDNF-AS	42.8012	BDNF Antisense RNA	RNA Gene	11	p14.1	27506830	27698231	ENSG00000245573		GC11P027466	https://www.genecards.org/cgi-bin/carddisp.pl?gene=BDNF-AS
AARS2	42.1086	Alanyl-TRNA Synthetase 2, Mitochondrial	Protein Coding	6	p21.1	44298731	44313347	ENSG00000124608	Q5JTZ9	GC06M094052	https://www.genecards.org/cgi-bin/carddisp.pl?gene=AARS2
GSR	40.9829	Glutathione-Disulfide Reductase	Protein Coding	8	p12	30678066	30727846	ENSG00000104687	P00390	GC08M030678	https://www.genecards.org/cgi-bin/carddisp.pl?gene=GSR
MAPK14	40.6619	Mitogen-Activated Protein Kinase 14	Protein Coding	6	p21.31	36027782	36111236	ENSG00000112062	Q16539	GC06P134977	https://www.genecards.org/cgi-bin/carddisp.pl?gene=MAPK14
MAPK8	40.4812	Mitogen-Activated Protein Kinase 8	Protein Coding	10	q11.22	48306639	48439360	ENSG00000107643	P45983	GC10P048306	https://www.genecards.org/cgi-bin/carddisp.pl?gene=MAPK8
OXSR1	39.3025	Oxidative Stress Responsive Kinase 1	Protein Coding	3	p22.2	38165089	38255484	ENSG00000172939	O95747	GC03P038298	https://www.genecards.org/cgi-bin/carddisp.pl?gene=OXSR1
MPO	38.1754	Myeloperoxidase	Protein Coding	17	q22	58269855	58280935	ENSG00000005381	P05164	GC17M058269	https://www.genecards.org/cgi-bin/carddisp.pl?gene=MPO
XDH	38.0226	Xanthine Dehydrogenase	Protein Coding	2	p23.1	31334321	31414742	ENSG00000158125	P47989	GC02M031334	https://www.genecards.org/cgi-bin/carddisp.pl?gene=XDH
POLR1C	36.9055	RNA Polymerase I And III Subunit C	Protein Coding	6	p21.1	43509702	43562419	ENSG00000171453	O15160	GC06P135045	https://www.genecards.org/cgi-bin/carddisp.pl?gene=POLR1C
TXN	36.6282	Thioredoxin	Protein Coding	9	q31.3	110243810	110256507	ENSG00000136810	P10599	GC09M110243	https://www.genecards.org/cgi-bin/carddisp.pl?gene=TXN
TSFM	35.7999	Ts Translation Elongation Factor, Mitochondrial	Protein Coding	12	q14.1	57782761	57808071	ENSG00000123297	P43897	GC12P057782	https://www.genecards.org/cgi-bin/carddisp.pl?gene=TSFM
LINC01672	35.3635	Long Intergenic Non-Protein Coding RNA 1672	RNA Gene	1	p36.31	6724637	6730012	ENSG00000228750		GC01P020797	https://www.genecards.org/cgi-bin/carddisp.pl?gene=LINC01672
NARS2	35.316	Asparaginyl-TRNA Synthetase 2, Mitochondrial	Protein Coding	11	q14.1	78435620	78575194	ENSG00000137513	Q96I59	GC11M078435	https://www.genecards.org/cgi-bin/carddisp.pl?gene=NARS2
OSGIN1	34.8701	Oxidative Stress Induced Growth Inhibitor 1	Protein Coding	16	q23.3	83931311	83966332	ENSG00000140961	Q9UJX0	GC16P089150	https://www.genecards.org/cgi-bin/carddisp.pl?gene=OSGIN1
MTRFR	34.802	Mitochondrial Translation Release Factor In Rescue	Protein Coding	12	q24.31	123233385	123258079	ENSG00000130921	Q9H3J6	GC12P133296	https://www.genecards.org/cgi-bin/carddisp.pl?gene=MTRFR
IL6	34.4388	Interleukin 6	Protein Coding	7	p15.3	22725884	22732002	ENSG00000136244	P05231	GC07P022725	https://www.genecards.org/cgi-bin/carddisp.pl?gene=IL6
MAPK1	33.4124	Mitogen-Activated Protein Kinase 1	Protein Coding	22	q11.22	21759657	21867680	ENSG00000100030	P28482	GC22M021759	https://www.genecards.org/cgi-bin/carddisp.pl?gene=MAPK1
TUFM	33.353	Tu Translation Elongation Factor, Mitochondrial	Protein Coding	16	p11.2	28842411	28846348	ENSG00000178952	P49411	GC16M043919	https://www.genecards.org/cgi-bin/carddisp.pl?gene=TUFM
EARS2	32.1411	Glutamyl-TRNA Synthetase 2, Mitochondrial	Protein Coding	16	p12.2	23520754	23557731	ENSG00000103356	Q5JPH6	GC16M025405	https://www.genecards.org/cgi-bin/carddisp.pl?gene=EARS2
VARS2	32.1055	Valyl-TRNA Synthetase 2, Mitochondrial	Protein Coding	6	p21.33	30914205	30926459	ENSG00000137411	Q5ST30	GC06P134804	https://www.genecards.org/cgi-bin/carddisp.pl?gene=VARS2
G6PD	31.9812	Glucose-6-Phosphate Dehydrogenase	Protein Coding	X	q28	154517825	154547572	ENSG00000160211	P11413	GC0XM154598	https://www.genecards.org/cgi-bin/carddisp.pl?gene=G6PD
OLR1	31.9787	Oxidized Low Density Lipoprotein Receptor 1	Protein Coding	12	p13.2	10158301	10172138	ENSG00000173391	P78380	GC12M029495	https://www.genecards.org/cgi-bin/carddisp.pl?gene=OLR1
OSER1	31.7861	Oxidative Stress Responsive Serine Rich 1	Protein Coding	20	q13.12	44195939	44210771	ENSG00000132823	Q9NX31	GC20M044195	https://www.genecards.org/cgi-bin/carddisp.pl?gene=OSER1
CYCS	31.6013	Cytochrome C, Somatic	Protein Coding	7	p15.3	25118656	25125260	ENSG00000172115	P99999	GC07M025118	https://www.genecards.org/cgi-bin/carddisp.pl?gene=CYCS
CASP3	31.5945	Caspase 3	Protein Coding	4	q35.1	184627696	184650062	ENSG00000164305	P42574	GC04M184627	https://www.genecards.org/cgi-bin/carddisp.pl?gene=CASP3
PNPT1	31.4694	Polyribonucleotide Nucleotidyltransferase 1	Protein Coding	2	p16.1	55634061	55693863	ENSG00000138035	Q8TCS8	GC02M055634	https://www.genecards.org/cgi-bin/carddisp.pl?gene=PNPT1
SIRT1	31.2564	Sirtuin 1	Protein Coding	10	q21.3	67884656	67918390	ENSG00000096717	Q96EB6	GC10P067884	https://www.genecards.org/cgi-bin/carddisp.pl?gene=SIRT1
PARK7	30.9444	Parkinsonism Associated Deglycase	Protein Coding	1	p36.23	7954291	7985505	ENSG00000116288	Q99497	GC01P039429	https://www.genecards.org/cgi-bin/carddisp.pl?gene=PARK7
MTFMT	29.8157	Mitochondrial Methionyl-TRNA Formyltransferase	Protein Coding	15	q22.31	65001512	65029639	ENSG00000103707	Q96DP5	GC15M065001	https://www.genecards.org/cgi-bin/carddisp.pl?gene=MTFMT
TXN2	29.6582	Thioredoxin 2	Protein Coding	22	q12.3	36467046	36481640	ENSG00000100348	Q99757	GC22M036467	https://www.genecards.org/cgi-bin/carddisp.pl?gene=TXN2
APP	29.3718	Amyloid Beta Precursor Protein	Protein Coding	21	q21.3	25880535	26171128	ENSG00000142192	P05067	GC21M025880	https://www.genecards.org/cgi-bin/carddisp.pl?gene=APP
IL1B	29.1097	Interleukin 1 Beta	Protein Coding	2	q14.1	112829751	112836816	ENSG00000125538	P01584	GC02M112829	https://www.genecards.org/cgi-bin/carddisp.pl?gene=IL1B
OSGIN2	29.0102	Oxidative Stress Induced Growth Inhibitor Family Member 2	Protein Coding	8	q21.3	89901849	89927888	ENSG00000164823	Q9Y236	GC08P089901	https://www.genecards.org/cgi-bin/carddisp.pl?gene=OSGIN2
PON1	28.8918	Paraoxonase 1	Protein Coding	7	q21.3	95297676	95324532	ENSG00000005421	P27169	GC07M095297	https://www.genecards.org/cgi-bin/carddisp.pl?gene=PON1
NQO1	28.7989	NAD(P)H Quinone Dehydrogenase 1	Protein Coding	16	q22.1	69706996	69726668	ENSG00000181019	P15559	GC16M069706	https://www.genecards.org/cgi-bin/carddisp.pl?gene=NQO1
HSPA5	28.4062	Heat Shock Protein Family A (Hsp70) Member 5	Protein Coding	9	q33.3	125234853	125241382	ENSG00000044574	P11021	GC09M125234	https://www.genecards.org/cgi-bin/carddisp.pl?gene=HSPA5
G3BP1	28.1014	G3BP Stress Granule Assembly Factor 1	Protein Coding	5	q33.1	151771045	151812911	ENSG00000145907	Q13283	GC05P151771	https://www.genecards.org/cgi-bin/carddisp.pl?gene=G3BP1
GPX1	28.0188	Glutathione Peroxidase 1	Protein Coding	3	p21.31	49357174	49358605	ENSG00000233276	P07203	GC03M053731	https://www.genecards.org/cgi-bin/carddisp.pl?gene=GPX1
MAP3K5	27.9631	Mitogen-Activated Protein Kinase Kinase Kinase 5	Protein Coding	6	q23.3	136557046	136793097	ENSG00000197442	Q99683	GC06M136557	https://www.genecards.org/cgi-bin/carddisp.pl?gene=MAP3K5
JUN	27.7938	Jun Proto-Oncogene, AP-1 Transcription Factor Subunit	Protein Coding	1	p32.1	58776845	58784048	ENSG00000177606	P05412	GC01M058780	https://www.genecards.org/cgi-bin/carddisp.pl?gene=JUN
TMX2-CTNND1	27.7082	TMX2-CTNND1 Readthrough (NMD Candidate)	RNA Gene							GC11P057712	https://www.genecards.org/cgi-bin/carddisp.pl?gene=TMX2-CTNND1
INS	27.623	Insulin	Protein Coding	11	p15.5	2159779	2161221	ENSG00000254647	P01308	GC11M002159	https://www.genecards.org/cgi-bin/carddisp.pl?gene=INS
CXCL8	27.3632	C-X-C Motif Chemokine Ligand 8	Protein Coding	4	q13.3	73740519	73743716	ENSG00000169429	P10145	GC04P073740	https://www.genecards.org/cgi-bin/carddisp.pl?gene=CXCL8
SMAD5-AS1	27.24	SMAD5 Antisense RNA 1	RNA Gene	5	q31.1	136129507	136134890	ENSG00000164621	Q9Y6J3	GC05M136129	https://www.genecards.org/cgi-bin/carddisp.pl?gene=SMAD5-AS1
PTGS2	26.9732	Prostaglandin-Endoperoxide Synthase 2	Protein Coding	1	q31.1	186671791	186680922	ENSG00000073756	P35354	GC01M186671	https://www.genecards.org/cgi-bin/carddisp.pl?gene=PTGS2
EDN1	26.6819	Endothelin 1	Protein Coding	6	p24.1	12290361	12297194	ENSG00000078401	P05305	GC06P012236	https://www.genecards.org/cgi-bin/carddisp.pl?gene=EDN1
ALB	26.6141	Albumin	Protein Coding	4	q13.3	73397114	73421482	ENSG00000163631	P02768	GC04P073397	https://www.genecards.org/cgi-bin/carddisp.pl?gene=ALB
OGG1	26.3428	8-Oxoguanine DNA Glycosylase	Protein Coding	3	p25.3	9749944	9788219	ENSG00000114026	O15527	GC03P021488	https://www.genecards.org/cgi-bin/carddisp.pl?gene=OGG1
GSTM1	26.2862	Glutathione S-Transferase Mu 1	Protein Coding	1	p13.3	109687814	109709039	ENSG00000134184	P09488	GC01P109687	https://www.genecards.org/cgi-bin/carddisp.pl?gene=GSTM1
FOXO3	26.219	Forkhead Box O3	Protein Coding	6	q21	108559835	108684774	ENSG00000118689	O43524	GC06P108559	https://www.genecards.org/cgi-bin/carddisp.pl?gene=FOXO3
ACADVL	26.1747	Acyl-CoA Dehydrogenase Very Long Chain	Protein Coding	17	p13.1	7217125	7225266	ENSG00000072778	P49748	GC17P111148	https://www.genecards.org/cgi-bin/carddisp.pl?gene=ACADVL
PARP1	26.1137	Poly(ADP-Ribose) Polymerase 1	Protein Coding	1	q42.12	226360210	226408154	ENSG00000143799	P09874	GC01M226360	https://www.genecards.org/cgi-bin/carddisp.pl?gene=PARP1
DDIT3	25.9547	DNA Damage Inducible Transcript 3	Protein Coding	12	q13.3	57516588	57521737	ENSG00000175197	P35638	GC12M057516	https://www.genecards.org/cgi-bin/carddisp.pl?gene=DDIT3
ATF4	25.9328	Activating Transcription Factor 4	Protein Coding	22	q13.1	39519695	39522683	ENSG00000128272	P18848	GC22P039519	https://www.genecards.org/cgi-bin/carddisp.pl?gene=ATF4
CERNA3	25.8605	Competing Endogenous LncRNA 3 For MiR-645	RNA Gene	8	q12.1	56074592	56075274	ENSG00000253603		GC08P056323	https://www.genecards.org/cgi-bin/carddisp.pl?gene=CERNA3
HADHA	25.651	Hydroxyacyl-CoA Dehydrogenase Trifunctional Multienzyme Complex Subunit Alpha	Protein Coding	2	p23.3	26190635	26244672	ENSG00000084754	P40939	GC02M026190	https://www.genecards.org/cgi-bin/carddisp.pl?gene=HADHA
TARS2	25.6157	Threonyl-TRNA Synthetase 2, Mitochondrial	Protein Coding	1	q21.2	150487414	150507602	ENSG00000143374	Q9BW92	GC01P164241	https://www.genecards.org/cgi-bin/carddisp.pl?gene=TARS2
PRDX2	25.5388	Peroxiredoxin 2	Protein Coding	19	p13.13	12796820	12801800	ENSG00000167815	P32119	GC19M012796	https://www.genecards.org/cgi-bin/carddisp.pl?gene=PRDX2
GSTP1	25.4208	Glutathione S-Transferase Pi 1	Protein Coding	11	q13.2	67583742	67586656	ENSG00000084207	P09211	GC11P067583	https://www.genecards.org/cgi-bin/carddisp.pl?gene=GSTP1
BCL2	25.3427	BCL2 Apoptosis Regulator	Protein Coding	18	q21.33	63123346	63320128	ENSG00000171791	P10415	GC18M063123	https://www.genecards.org/cgi-bin/carddisp.pl?gene=BCL2
KEAP1	25.2585	Kelch Like ECH Associated Protein 1	Protein Coding	19	p13.2	10486125	10503558	ENSG00000079999	Q14145	GC19M010486	https://www.genecards.org/cgi-bin/carddisp.pl?gene=KEAP1
CRP	25.2348	C-Reactive Protein	Protein Coding	1	q23.2	159712289	159714589	ENSG00000132693	P02741	GC01M161311	https://www.genecards.org/cgi-bin/carddisp.pl?gene=CRP
GTPBP3	25.1416	GTP Binding Protein 3, Mitochondrial	Protein Coding	19	p13.11	17334920	17342731	ENSG00000130299	Q969Y2	GC19P112613	https://www.genecards.org/cgi-bin/carddisp.pl?gene=GTPBP3
HADHB	25.0632	Hydroxyacyl-CoA Dehydrogenase Trifunctional Multienzyme Complex Subunit Beta	Protein Coding	2	p23.3	26243170	26290465	ENSG00000138029	P55084	GC02P026243	https://www.genecards.org/cgi-bin/carddisp.pl?gene=HADHB
XBP1	25.0211	X-Box Binding Protein 1	Protein Coding	22	q12.1	28794555	28800597	ENSG00000100219	P17861	GC22M028794	https://www.genecards.org/cgi-bin/carddisp.pl?gene=XBP1
AKT1	24.8817	AKT Serine/Threonine Kinase 1	Protein Coding	14	q32.33	104769349	104795759	ENSG00000142208	P31749	GC14M104769	https://www.genecards.org/cgi-bin/carddisp.pl?gene=AKT1
NFKB1	24.7983	Nuclear Factor Kappa B Subunit 1	Protein Coding	4	q24	102501330	102617302	ENSG00000109320	P19838	GC04P102501	https://www.genecards.org/cgi-bin/carddisp.pl?gene=NFKB1
FOXO1	24.6496	Forkhead Box O1	Protein Coding	13	q14.11	40555667	40666641	ENSG00000150907	Q12778	GC13M040555	https://www.genecards.org/cgi-bin/carddisp.pl?gene=FOXO1
PRKN	24.6288	Parkin RBR E3 Ubiquitin Protein Ligase	Protein Coding	6	q26	161347417	162727775	ENSG00000185345	O60260	GC06M161348	https://www.genecards.org/cgi-bin/carddisp.pl?gene=PRKN
IFNG	24.487	Interferon Gamma	Protein Coding	12	q15	68154768	68159740	ENSG00000111537	P01579	GC12M068154	https://www.genecards.org/cgi-bin/carddisp.pl?gene=IFNG
EIF2AK3	24.3682	Eukaryotic Translation Initiation Factor 2 Alpha Kinase 3	Protein Coding	2	p11.2	88556741	88691518	ENSG00000172071	Q9NZJ5	GC02M088556	https://www.genecards.org/cgi-bin/carddisp.pl?gene=EIF2AK3
FASTKD2	24.3156	FAST Kinase Domains 2	Protein Coding	2	q33.3	206765357	206796189	ENSG00000118246	Q9NYY8	GC02P206770	https://www.genecards.org/cgi-bin/carddisp.pl?gene=FASTKD2
HSPB1	24.2995	Heat Shock Protein Family B (Small) Member 1	Protein Coding	7	q11.23	76302673	76304295	ENSG00000106211	P04792	GC07P076302	https://www.genecards.org/cgi-bin/carddisp.pl?gene=HSPB1
MAPK10	24.2775	Mitogen-Activated Protein Kinase 10	Protein Coding	4	q21.3	85990007	86594625	ENSG00000109339	P53779	GC04M085990	https://www.genecards.org/cgi-bin/carddisp.pl?gene=MAPK10
SLC6A4	24.161	Solute Carrier Family 6 Member 4	Protein Coding	17	q11.2	30194319	30236002	ENSG00000108576	P31645	GC17M030194	https://www.genecards.org/cgi-bin/carddisp.pl?gene=SLC6A4
CRH	24.1491	Corticotropin Releasing Hormone	Protein Coding	8	q13.1	66176376	66178464	ENSG00000147571	P06850	GC08M066176	https://www.genecards.org/cgi-bin/carddisp.pl?gene=CRH
CALM1	24.0099	Calmodulin 1	Protein Coding	14	q32.11	90396502	90408268	ENSG00000198668	P0DP23	GC14P090396	https://www.genecards.org/cgi-bin/carddisp.pl?gene=CALM1
HSPA4	23.9998	Heat Shock Protein Family A (Hsp70) Member 4	Protein Coding	5	q31.1	133052013	133106449	ENSG00000170606	P34932	GC05P133062	https://www.genecards.org/cgi-bin/carddisp.pl?gene=HSPA4
ACE	23.9704	Angiotensin I Converting Enzyme	Protein Coding	17	q23.3	63477061	63498380	ENSG00000159640	P12821	GC17P063477	https://www.genecards.org/cgi-bin/carddisp.pl?gene=ACE
HSP90AA1	23.8975	Heat Shock Protein 90 Alpha Family Class A Member 1	Protein Coding	14	q32.31	102080742	102139699	ENSG00000080824	P07900	GC14M102080	https://www.genecards.org/cgi-bin/carddisp.pl?gene=HSP90AA1
EIF2S1	23.7339	Eukaryotic Translation Initiation Factor 2 Subunit Alpha	Protein Coding	14	q23.3	67360328	67386516	ENSG00000134001	P05198	GC14P067359	https://www.genecards.org/cgi-bin/carddisp.pl?gene=EIF2S1
GFM2	23.6713	GTP Dependent Ribosome Recycling Factor Mitochondrial 2	Protein Coding	5	q13.3	74721206	74767147	ENSG00000164347	Q969S9	GC05M074721	https://www.genecards.org/cgi-bin/carddisp.pl?gene=GFM2
HSF1	23.6537	Heat Shock Transcription Factor 1	Protein Coding	8	q24.3	144291591	144314720	ENSG00000185122	Q00613	GC08P144291	https://www.genecards.org/cgi-bin/carddisp.pl?gene=HSF1
MIPEP	23.5091	Mitochondrial Intermediate Peptidase	Protein Coding	13	q12.12	23730189	23889400	ENSG00000027001	Q99797	GC13M023730	https://www.genecards.org/cgi-bin/carddisp.pl?gene=MIPEP
LOC129930561	23.4662	ATAC-STARR-Seq Lymphoblastoid Silent Region 902	Functional Element							GC01P053449	https://www.genecards.org/cgi-bin/carddisp.pl?gene=LOC129930561
PRDX5	23.2396	Peroxiredoxin 5	Protein Coding	11	q13.1	64318121	64321811	ENSG00000126432	P30044	GC11P088959	https://www.genecards.org/cgi-bin/carddisp.pl?gene=PRDX5
CYBA	23.0651	Cytochrome B-245 Alpha Chain	Protein Coding	16	q24.2	88643275	88651083	ENSG00000051523	P13498	GC16M088643	https://www.genecards.org/cgi-bin/carddisp.pl?gene=CYBA
HIF1A	22.9337	Hypoxia Inducible Factor 1 Subunit Alpha	Protein Coding	14	q23.2	61695513	61748259	ENSG00000100644	Q16665	GC14P061695	https://www.genecards.org/cgi-bin/carddisp.pl?gene=HIF1A
SCN5A	22.9187	Sodium Voltage-Gated Channel Alpha Subunit 5	Protein Coding	3	p22.2	38548057	38649743	ENSG00000183873	Q14524	GC03M038707	https://www.genecards.org/cgi-bin/carddisp.pl?gene=SCN5A
CCL2	22.9112	C-C Motif Chemokine Ligand 2	Protein Coding	17	q12	34255274	34257208	ENSG00000108691	P13500	GC17P034255	https://www.genecards.org/cgi-bin/carddisp.pl?gene=CCL2
GAPDH	22.8522	Glyceraldehyde-3-Phosphate Dehydrogenase	Protein Coding	12	p13.31	6534512	6538374	ENSG00000111640	P04406	GC12P038965	https://www.genecards.org/cgi-bin/carddisp.pl?gene=GAPDH
BAX	22.7758	BCL2 Associated X, Apoptosis Regulator	Protein Coding	19	q13.33	48954815	48961798	ENSG00000087088	Q07812	GC19P048954	https://www.genecards.org/cgi-bin/carddisp.pl?gene=BAX
MSRA	22.7019	Methionine Sulfoxide Reductase A	Protein Coding	8	p23.1	10054292	10428891	ENSG00000175806	Q9UJ68	GC08P010054	https://www.genecards.org/cgi-bin/carddisp.pl?gene=MSRA
ACADM	22.6732	Acyl-CoA Dehydrogenase Medium Chain	Protein Coding	1	p31.1	75724431	75787575	ENSG00000117054	P11310	GC01P075724	https://www.genecards.org/cgi-bin/carddisp.pl?gene=ACADM
TGFB1	22.5838	Transforming Growth Factor Beta 1	Protein Coding	19	q13.2	41301587	41353922	ENSG00000105329	P01137	GC19M041301	https://www.genecards.org/cgi-bin/carddisp.pl?gene=TGFB1
APOE	22.5341	Apolipoprotein E	Protein Coding	19	q13.32	44905791	44909393	ENSG00000130203	P02649	GC19P113251	https://www.genecards.org/cgi-bin/carddisp.pl?gene=APOE
NOS1AP	22.5068	Nitric Oxide Synthase 1 Adaptor Protein	Protein Coding	1	q23.3	162069691	162370475	ENSG00000198929	O75052	GC01P162069	https://www.genecards.org/cgi-bin/carddisp.pl?gene=NOS1AP
MRPL44	22.407	Mitochondrial Ribosomal Protein L44	Protein Coding	2	q36.1	223957463	223967714	ENSG00000135900	Q9H9J2	GC02P223957	https://www.genecards.org/cgi-bin/carddisp.pl?gene=MRPL44
CP	22.3542	Ceruloplasmin	Protein Coding	3	q25.1	149162410	149221829	ENSG00000047457	P00450	GC03M149162	https://www.genecards.org/cgi-bin/carddisp.pl?gene=CP
SNCA	22.1262	Synuclein Alpha	Protein Coding	4	q22.1	89700345	89838315	ENSG00000145335	P37840	GC04M089724	https://www.genecards.org/cgi-bin/carddisp.pl?gene=SNCA
VEGFA	21.9054	Vascular Endothelial Growth Factor A	Protein Coding	6	p21.1	43770184	43786487	ENSG00000112715	P15692	GC06P043770	https://www.genecards.org/cgi-bin/carddisp.pl?gene=VEGFA
H19	21.8601	H19 Imprinted Maternally Expressed Transcript	RNA Gene	11	p15.5	1995166	2004552	ENSG00000130600		GC11M001995	https://www.genecards.org/cgi-bin/carddisp.pl?gene=H19
BDNF	21.7065	Brain Derived Neurotrophic Factor	Protein Coding	11	p14.1	27654893	27722058	ENSG00000176697	P23560	GC11M027654	https://www.genecards.org/cgi-bin/carddisp.pl?gene=BDNF
G3BP2	21.6555	G3BP Stress Granule Assembly Factor 2	Protein Coding	4	q21.1	75641849	75724589	ENSG00000138757	Q9UN86	GC04M075642	https://www.genecards.org/cgi-bin/carddisp.pl?gene=G3BP2
SOD3	21.5947	Superoxide Dismutase 3	Protein Coding	4	p15.2	24789912	24800842	ENSG00000109610	P08294	GC04P025034	https://www.genecards.org/cgi-bin/carddisp.pl?gene=SOD3
CYP1A1	21.4265	Cytochrome P450 Family 1 Subfamily A Member 1	Protein Coding	15	q24.1	74719542	74725536	ENSG00000140465	P04798	GC15M074719	https://www.genecards.org/cgi-bin/carddisp.pl?gene=CYP1A1
HSPA1A	21.377	Heat Shock Protein Family A (Hsp70) Member 1A	Protein Coding	6	p21.33	31815543	31817946	ENSG00000204389	P0DMV8	GC06P134838	https://www.genecards.org/cgi-bin/carddisp.pl?gene=HSPA1A
MAOA	21.3442	Monoamine Oxidase A	Protein Coding	X	p11.3	43654907	43746817	ENSG00000189221	P21397	GC0XP043654	https://www.genecards.org/cgi-bin/carddisp.pl?gene=MAOA
PGR-AS1	21.308	PGR Antisense RNA 1	RNA Gene	11	q22.1	101129077	101209591	ENSG00000282728		GC11P101131	https://www.genecards.org/cgi-bin/carddisp.pl?gene=PGR-AS1
GSTT1	21.2345	Glutathione S-Transferase Theta 1	Protein Coding						P30711	GC22Mi00270	https://www.genecards.org/cgi-bin/carddisp.pl?gene=GSTT1
APEX1	21.2184	Apurinic/Apyrimidinic Endodeoxyribonuclease 1	Protein Coding	14	q11.2	20455191	20457772	ENSG00000100823	P27695	GC14P020455	https://www.genecards.org/cgi-bin/carddisp.pl?gene=APEX1
MAPK9	21.123	Mitogen-Activated Protein Kinase 9	Protein Coding	5	q35.3	180233143	180292099	ENSG00000050748	P45984	GC05M180309	https://www.genecards.org/cgi-bin/carddisp.pl?gene=MAPK9
MAPT	21.0961	Microtubule Associated Protein Tau	Protein Coding	17	q21.31	45894527	46028334	ENSG00000186868	P10636	GC17P045894	https://www.genecards.org/cgi-bin/carddisp.pl?gene=MAPT
ADPRS	20.9667	ADP-Ribosylserine Hydrolase	Protein Coding	1	p34.3	36088892	36093932	ENSG00000116863	Q9NX46	GC01P042602	https://www.genecards.org/cgi-bin/carddisp.pl?gene=ADPRS
LMNA	20.6533	Lamin A/C	Protein Coding	1	q22	156082572	156140081	ENSG00000160789	P02545	GC01P156082	https://www.genecards.org/cgi-bin/carddisp.pl?gene=LMNA
VWF	20.6357	Von Willebrand Factor	Protein Coding	12	p13.31	5948877	6124770	ENSG00000110799	P04275	GC12M029229	https://www.genecards.org/cgi-bin/carddisp.pl?gene=VWF
STIP1	20.5137	Stress Induced Phosphoprotein 1	Protein Coding	11	q13.1	64185272	64204543	ENSG00000168439	P31948	GC11P088952	https://www.genecards.org/cgi-bin/carddisp.pl?gene=STIP1
CYBB	20.4861	Cytochrome B-245 Beta Chain	Protein Coding	X	p21.1	37780018	37813461	ENSG00000165168	P04839	GC0XP037780	https://www.genecards.org/cgi-bin/carddisp.pl?gene=CYBB
ATF6	20.4753	Activating Transcription Factor 6	Protein Coding	1	q23.3	161766298	161977574	ENSG00000118217	P18850	GC01P161766	https://www.genecards.org/cgi-bin/carddisp.pl?gene=ATF6
CAV1	20.4749	Caveolin 1	Protein Coding	7	q31.2	116524994	116561179	ENSG00000105974	Q03135	GC07P116524	https://www.genecards.org/cgi-bin/carddisp.pl?gene=CAV1
NUDT1	20.4047	Nudix Hydrolase 1	Protein Coding	7	p22.3	2242226	2251146	ENSG00000106268	P36639	GC07P002242	https://www.genecards.org/cgi-bin/carddisp.pl?gene=NUDT1
ATM	20.4013	ATM Serine/Threonine Kinase	Protein Coding	11	q22.3	108222804	108369102	ENSG00000149311	Q13315	GC11P108223	https://www.genecards.org/cgi-bin/carddisp.pl?gene=ATM
CYP3A4	20.3947	Cytochrome P450 Family 3 Subfamily A Member 4	Protein Coding	7	q22.1	99756960	99784248	ENSG00000160868	P08684	GC07M100029	https://www.genecards.org/cgi-bin/carddisp.pl?gene=CYP3A4
HBG2	20.3361	Hemoglobin Subunit Gamma 2	Protein Coding	11	p15.4	5253188	5505605	ENSG00000196565	P69892	GC11M012035	https://www.genecards.org/cgi-bin/carddisp.pl?gene=HBG2
CPT1A	20.3041	Carnitine Palmitoyltransferase 1A	Protein Coding	11	q13.3	68754620	68844410	ENSG00000110090	P50416	GC11M068754	https://www.genecards.org/cgi-bin/carddisp.pl?gene=CPT1A
CYP2E1	20.2691	Cytochrome P450 Family 2 Subfamily E Member 1	Protein Coding	10	q26.3	133520406	133561220	ENSG00000130649	P05181	GC10P133520	https://www.genecards.org/cgi-bin/carddisp.pl?gene=CYP2E1
ATP5F1A	20.247	ATP Synthase F1 Subunit Alpha	Protein Coding	18	q21.1	46080248	46104334	ENSG00000152234	P25705	GC18M046081	https://www.genecards.org/cgi-bin/carddisp.pl?gene=ATP5F1A
RYR1	20.2377	Ryanodine Receptor 1	Protein Coding	19	q13.2	38433691	38595273	ENSG00000196218	P21817	GC19P113006	https://www.genecards.org/cgi-bin/carddisp.pl?gene=RYR1
PRDX6	20.2241	Peroxiredoxin 6	Protein Coding	1	q25.1	173477330	173488815	ENSG00000117592	P30041	GC01P173477	https://www.genecards.org/cgi-bin/carddisp.pl?gene=PRDX6
MTOR	20.2215	Mechanistic Target Of Rapamycin Kinase	Protein Coding	1	p36.22	11106535	11262556	ENSG00000198793	P42345	GC01M011106	https://www.genecards.org/cgi-bin/carddisp.pl?gene=MTOR
ACADS	20.2128	Acyl-CoA Dehydrogenase Short Chain	Protein Coding	12	q24.31	120725774	120740008	ENSG00000122971	P16219	GC12P133242	https://www.genecards.org/cgi-bin/carddisp.pl?gene=ACADS
KNG1	20.1493	Kininogen 1	Protein Coding	3	q27.3	186717348	186744410	ENSG00000113889	P01042	GC03P186717	https://www.genecards.org/cgi-bin/carddisp.pl?gene=KNG1
POLRMT	20.1399	RNA Polymerase Mitochondrial	Protein Coding	19	p13.3	617221	633537	ENSG00000099821	O00411	GC19M000617	https://www.genecards.org/cgi-bin/carddisp.pl?gene=POLRMT
MAPK3	20.0873	Mitogen-Activated Protein Kinase 3	Protein Coding	16	p11.2	30114105	30123506	ENSG00000102882	P27361	GC16M044057	https://www.genecards.org/cgi-bin/carddisp.pl?gene=MAPK3
PPARGC1A	20.0418	PPARG Coactivator 1 Alpha	Protein Coding	4	p15.2	23755041	23904089	ENSG00000109819	Q9UBK2	GC04M023755	https://www.genecards.org/cgi-bin/carddisp.pl?gene=PPARGC1A
TRIT1	20.009	TRNA Isopentenyltransferase 1	Protein Coding	1	p34.2	39838110	39883511	ENSG00000043514	Q9H3H1	GC01M039842	https://www.genecards.org/cgi-bin/carddisp.pl?gene=TRIT1
MRPS22	19.9291	Mitochondrial Ribosomal Protein S22	Protein Coding	3	q23	139005806	139360497	ENSG00000175110	P82650	GC03P139005	https://www.genecards.org/cgi-bin/carddisp.pl?gene=MRPS22
FOS	19.8781	Fos Proto-Oncogene, AP-1 Transcription Factor Subunit	Protein Coding	14	q24.3	75278826	75282230	ENSG00000170345	P01100	GC14P075278	https://www.genecards.org/cgi-bin/carddisp.pl?gene=FOS
NR3C1	19.873	Nuclear Receptor Subfamily 3 Group C Member 1	Protein Coding	5	q31.3	143277931	143435512	ENSG00000113580	P04150	GC05M143277	https://www.genecards.org/cgi-bin/carddisp.pl?gene=NR3C1
NDUFS4	19.8595	NADH:Ubiquinone Oxidoreductase Subunit S4	Protein Coding	5	q11.2	53560633	53683338	ENSG00000164258	O43181	GC05P053560	https://www.genecards.org/cgi-bin/carddisp.pl?gene=NDUFS4
ERN1	19.7262	Endoplasmic Reticulum To Nucleus Signaling 1	Protein Coding	17	q23.3	64039080	64130819	ENSG00000178607	O75460	GC17M064039	https://www.genecards.org/cgi-bin/carddisp.pl?gene=ERN1
PPARG	19.6873	Peroxisome Proliferator Activated Receptor Gamma	Protein Coding	3	p25.2	12287368	12434356	ENSG00000132170	P37231	GC03P012287	https://www.genecards.org/cgi-bin/carddisp.pl?gene=PPARG
PRDX1	19.6344	Peroxiredoxin 1	Protein Coding	1	p34.1	45510914	45542732	ENSG00000117450	Q06830	GC01M045753	https://www.genecards.org/cgi-bin/carddisp.pl?gene=PRDX1
ABL1	19.6295	ABL Proto-Oncogene 1, Non-Receptor Tyrosine Kinase	Protein Coding	9	q34.12	130713043	130887675	ENSG00000097007	P00519	GC09P130713	https://www.genecards.org/cgi-bin/carddisp.pl?gene=ABL1
NFS1	19.601	NFS1 Cysteine Desulfurase	Protein Coding	20	q11.22	35668052	35699355	ENSG00000244005	Q9Y697	GC20M035668	https://www.genecards.org/cgi-bin/carddisp.pl?gene=NFS1
UCP2	19.498	Uncoupling Protein 2	Protein Coding	11	q13.4	73974672	73982843	ENSG00000175567	P55851	GC11M073974	https://www.genecards.org/cgi-bin/carddisp.pl?gene=UCP2
SLC25A26	19.2269	Solute Carrier Family 25 Member 26	Protein Coding	3	p14.1	66133610	66388116	ENSG00000144741	Q70HW3	GC03P066120	https://www.genecards.org/cgi-bin/carddisp.pl?gene=SLC25A26
PRDX3	19.1619	Peroxiredoxin 3	Protein Coding	10	q26.11	119167720	119178812	ENSG00000165672	P30048	GC10M119167	https://www.genecards.org/cgi-bin/carddisp.pl?gene=PRDX3
SHC1	19.1349	SHC Adaptor Protein 1	Protein Coding	1	q21.3	154962298	154974395	ENSG00000160691	P29353	GC01M154962	https://www.genecards.org/cgi-bin/carddisp.pl?gene=SHC1
IL10	19.1335	Interleukin 10	Protein Coding	1	q32.1	206767602	206774541	ENSG00000136634	P22301	GC01M206767	https://www.genecards.org/cgi-bin/carddisp.pl?gene=IL10
COX5A	19.0927	Cytochrome C Oxidase Subunit 5A	Protein Coding	15	q24.2	74919791	74938083	ENSG00000178741	P20674	GC15M074919	https://www.genecards.org/cgi-bin/carddisp.pl?gene=COX5A
ACAD9	19.0866	Acyl-CoA Dehydrogenase Family Member 9	Protein Coding	3	q21.3	128879596	128924003	ENSG00000177646	Q9H845	GC03P139001	https://www.genecards.org/cgi-bin/carddisp.pl?gene=ACAD9
PTCD3	19.0488	Pentatricopeptide Repeat Domain 3	Protein Coding	2	p11.2	86106223	86142157	ENSG00000132300	Q96EY7	GC02P086106	https://www.genecards.org/cgi-bin/carddisp.pl?gene=PTCD3
NPY	18.9272	Neuropeptide Y	Protein Coding	7	p15.3	24284188	24291862	ENSG00000122585	P01303	GC07P024290	https://www.genecards.org/cgi-bin/carddisp.pl?gene=NPY
HSPA8	18.8528	Heat Shock Protein Family A (Hsp70) Member 8	Protein Coding	11	q24.1	123057489	123063230	ENSG00000109971	P11142	GC11M123057	https://www.genecards.org/cgi-bin/carddisp.pl?gene=HSPA8
MAOB	18.751	Monoamine Oxidase B	Protein Coding	X	p11.3	43766610	43882450	ENSG00000069535	P27338	GC0XM043766	https://www.genecards.org/cgi-bin/carddisp.pl?gene=MAOB
MIR7-3HG	18.6757	MIR7-3 Host Gene	RNA Gene	19	p13.3	4769031	4785077	ENSG00000176840	Q8N6C7	GC19P112015	https://www.genecards.org/cgi-bin/carddisp.pl?gene=MIR7-3HG
VCAM1	18.5649	Vascular Cell Adhesion Molecule 1	Protein Coding	1	p21.2	100719742	100739045	ENSG00000162692	P19320	GC01P100719	https://www.genecards.org/cgi-bin/carddisp.pl?gene=VCAM1
HBB	18.5246	Hemoglobin Subunit Beta	Protein Coding	11	p15.4	5225464	5229395	ENSG00000244734	P68871	GC11M012029	https://www.genecards.org/cgi-bin/carddisp.pl?gene=HBB
SFXN4	18.424	Sideroflexin 4	Protein Coding	10	q26.11	119140767	119165714	ENSG00000183605	Q6P4A7	GC10M119140	https://www.genecards.org/cgi-bin/carddisp.pl?gene=SFXN4
CRHR1	18.3896	Corticotropin Releasing Hormone Receptor 1	Protein Coding	17	q21.31	45784277	45835828	ENSG00000120088	P34998	GC17P045784	https://www.genecards.org/cgi-bin/carddisp.pl?gene=CRHR1
CREB1	18.3861	CAMP Responsive Element Binding Protein 1	Protein Coding	2	q33.3	207529737	207605988	ENSG00000118260	P16220	GC02P207529	https://www.genecards.org/cgi-bin/carddisp.pl?gene=CREB1
NOX4	18.3722	NADPH Oxidase 4	Protein Coding	11	q14.3	89324353	89498187	ENSG00000086991	Q9NPH5	GC11M089324	https://www.genecards.org/cgi-bin/carddisp.pl?gene=NOX4
PRKAA2	18.3538	Protein Kinase AMP-Activated Catalytic Subunit Alpha 2	Protein Coding	1	p32.2	56645314	56715335	ENSG00000162409	P54646	GC01P056645	https://www.genecards.org/cgi-bin/carddisp.pl?gene=PRKAA2
TLR4	18.3496	Toll Like Receptor 4	Protein Coding	9	q33.1	117704175	117724735	ENSG00000136869	O00206	GC09P117704	https://www.genecards.org/cgi-bin/carddisp.pl?gene=TLR4
VCP	18.3457	Valosin Containing Protein	Protein Coding	9	p13.3	35053928	35072668	ENSG00000165280	P55072	GC09M035085	https://www.genecards.org/cgi-bin/carddisp.pl?gene=VCP
CD36	18.2319	CD36 Molecule (CD36 Blood Group)	Protein Coding	7	q21.11	80369575	80679277	ENSG00000135218	P16671	GC07P080369	https://www.genecards.org/cgi-bin/carddisp.pl?gene=CD36
EMSLR	18.1973	E2F1 MRNA Stabilizing LncRNA	RNA Gene	7	q22.1	101308270	101314800	ENSG00000232445		GC07P106459	https://www.genecards.org/cgi-bin/carddisp.pl?gene=EMSLR
PINK1	18.1841	PTEN Induced Kinase 1	Protein Coding	1	p36.12	20633458	20651511	ENSG00000158828	Q9BXM7	GC01P041392	https://www.genecards.org/cgi-bin/carddisp.pl?gene=PINK1
TRA-TGC7-1	18.1352	TRNA-Ala (Anticodon TGC) 7-1	RNA Gene							GC06M093612	https://www.genecards.org/cgi-bin/carddisp.pl?gene=TRA-TGC7-1
ACADL	18.113	Acyl-CoA Dehydrogenase Long Chain	Protein Coding	2	q34	210187126	210225447	ENSG00000115361	P28330	GC02M210187	https://www.genecards.org/cgi-bin/carddisp.pl?gene=ACADL
CASP9	18.1004	Caspase 9	Protein Coding	1	p36.21	15490832	15526534	ENSG00000132906	P55211	GC01M015491	https://www.genecards.org/cgi-bin/carddisp.pl?gene=CASP9
QRSL1	18.0721	Glutaminyl-TRNA Amidotransferase Subunit QRSL1	Protein Coding	6	q21	106629578	106668417	ENSG00000130348	Q9H0R6	GC06P106629	https://www.genecards.org/cgi-bin/carddisp.pl?gene=QRSL1
POMC	18.0709	Proopiomelanocortin	Protein Coding	2	p23.3	25160853	25168903	ENSG00000115138	P01189	GC02M025160	https://www.genecards.org/cgi-bin/carddisp.pl?gene=POMC
PRKAA1	17.9979	Protein Kinase AMP-Activated Catalytic Subunit Alpha 1	Protein Coding	5	p13.1	40759389	40798374	ENSG00000132356	Q13131	GC05M040759	https://www.genecards.org/cgi-bin/carddisp.pl?gene=PRKAA1
ICAM1	17.9969	Intercellular Adhesion Molecule 1	Protein Coding	19	p13.2	10271093	10286615	ENSG00000090339	P05362	GC19P112296	https://www.genecards.org/cgi-bin/carddisp.pl?gene=ICAM1
C1QBP	17.9864	Complement C1q Binding Protein	Protein Coding	17	p13.2	5432777	5448830	ENSG00000108561	Q07021	GC17M005432	https://www.genecards.org/cgi-bin/carddisp.pl?gene=C1QBP
GPX3	17.9705	Glutathione Peroxidase 3	Protein Coding	5	q33.1	151020591	151028988	ENSG00000211445	P22352	GC05P152433	https://www.genecards.org/cgi-bin/carddisp.pl?gene=GPX3
PRKCD	17.9505	Protein Kinase C Delta	Protein Coding	3	p21.1	53156009	53192717	ENSG00000163932	Q05655	GC03P053156	https://www.genecards.org/cgi-bin/carddisp.pl?gene=PRKCD
SERP1	17.9298	Stress Associated Endoplasmic Reticulum Protein 1	Protein Coding	3	q25.1	150541998	150603228	ENSG00000120742	Q9Y6X1	GC03M150541	https://www.genecards.org/cgi-bin/carddisp.pl?gene=SERP1
TXNRD1	17.869	Thioredoxin Reductase 1	Protein Coding	12	q23.3	104215779	104350307	ENSG00000198431	Q16881	GC12P104215	https://www.genecards.org/cgi-bin/carddisp.pl?gene=TXNRD1
CBS	17.7727	Cystathionine Beta-Synthase	Protein Coding	21	q22.3	43053191	43076943	ENSG00000160200	P35520	GC21M043053	https://www.genecards.org/cgi-bin/carddisp.pl?gene=CBS
ANK2	17.743	Ankyrin 2	Protein Coding	4	q25	112818032	113384221	ENSG00000145362	Q01484	GC04P112735	https://www.genecards.org/cgi-bin/carddisp.pl?gene=ANK2
CDKN1A	17.7298	Cyclin Dependent Kinase Inhibitor 1A	Protein Coding	6	p21.2	36676460	36687337	ENSG00000124762	P38936	GC06P134985	https://www.genecards.org/cgi-bin/carddisp.pl?gene=CDKN1A
GATB	17.6446	Glutamyl-TRNA Amidotransferase Subunit B	Protein Coding	4	q31.3	151670504	151761007	ENSG00000059691	O75879	GC04M151670	https://www.genecards.org/cgi-bin/carddisp.pl?gene=GATB
CYP1A2	17.5806	Cytochrome P450 Family 1 Subfamily A Member 2	Protein Coding	15	q24.1	74748845	74756607	ENSG00000140505	P05177	GC15P074748	https://www.genecards.org/cgi-bin/carddisp.pl?gene=CYP1A2
SQSTM1	17.5562	Sequestosome 1	Protein Coding	5	q35.3	179806398	179838078	ENSG00000161011	Q13501	GC05P179806	https://www.genecards.org/cgi-bin/carddisp.pl?gene=SQSTM1
MDM2	17.542	MDM2 Proto-Oncogene	Protein Coding	12	q15	68808177	68845544	ENSG00000135679	Q00987	GC12P068808	https://www.genecards.org/cgi-bin/carddisp.pl?gene=MDM2
FMO3	17.5391	Flavin Containing Dimethylaniline Monoxygenase 3	Protein Coding	1	q24.3	171090901	171117819	ENSG00000007933	P31513	GC01P171090	https://www.genecards.org/cgi-bin/carddisp.pl?gene=FMO3
CYP2D6	17.4812	Cytochrome P450 Family 2 Subfamily D Member 6	Protein Coding	22	q13.2	42126499	42130865	ENSG00000100197	P10635	GC22M042126	https://www.genecards.org/cgi-bin/carddisp.pl?gene=CYP2D6
ADIPOQ	17.4757	Adiponectin, C1Q And Collagen Domain Containing	Protein Coding	3	q27.3	186842704	186858463	ENSG00000181092	Q15848	GC03P186842	https://www.genecards.org/cgi-bin/carddisp.pl?gene=ADIPOQ
SDHB	17.471	Succinate Dehydrogenase Complex Iron Sulfur Subunit B	Protein Coding	1	p36.13	17018664	17054151	ENSG00000117118	P21912	GC01M019222	https://www.genecards.org/cgi-bin/carddisp.pl?gene=SDHB
CLU	17.4536	Clusterin	Protein Coding	8	p21.1	27596917	27614700	ENSG00000120885	P10909	GC08M027596	https://www.genecards.org/cgi-bin/carddisp.pl?gene=CLU
P4HB	17.4385	Prolyl 4-Hydroxylase Subunit Beta	Protein Coding	17	q25.3	81843159	81860856	ENSG00000185624	P07237	GC17M081843	https://www.genecards.org/cgi-bin/carddisp.pl?gene=P4HB
ACOX1	17.4117	Acyl-CoA Oxidase 1	Protein Coding	17	q25.1	75941507	75979177	ENSG00000161533	Q15067	GC17M075941	https://www.genecards.org/cgi-bin/carddisp.pl?gene=ACOX1
MAP2K4	17.4026	Mitogen-Activated Protein Kinase Kinase 4	Protein Coding	17	p12	12020829	12143830	ENSG00000065559	P45985	GC17P012020	https://www.genecards.org/cgi-bin/carddisp.pl?gene=MAP2K4
GCH1	17.3778	GTP Cyclohydrolase 1	Protein Coding	14	q22.2	54842008	54902826	ENSG00000131979	P30793	GC14M054842	https://www.genecards.org/cgi-bin/carddisp.pl?gene=GCH1
TXNIP	17.2755	Thioredoxin Interacting Protein	Protein Coding	1	q21.1	145992435	145996579	ENSG00000265972	Q9H3M7	GC01M145992	https://www.genecards.org/cgi-bin/carddisp.pl?gene=TXNIP
SLC25A20	17.2162	Solute Carrier Family 25 Member 20	Protein Coding	3	p21.31	48856926	48898904	ENSG00000178537	O43772	GC03M048941	https://www.genecards.org/cgi-bin/carddisp.pl?gene=SLC25A20
EIF2AK2	17.2092	Eukaryotic Translation Initiation Factor 2 Alpha Kinase 2	Protein Coding	2	p22.2	37099210	37157522	ENSG00000055332	P19525	GC02M037099	https://www.genecards.org/cgi-bin/carddisp.pl?gene=EIF2AK2
ESR1	17.2069	Estrogen Receptor 1	Protein Coding	6	q25.1	151656691	152129619	ENSG00000091831	P03372	GC06P151656	https://www.genecards.org/cgi-bin/carddisp.pl?gene=ESR1
NOX1	17.1878	NADPH Oxidase 1	Protein Coding	X	q22.1	100843324	100874359	ENSG00000007952	Q9Y5S8	GC0XM100843	https://www.genecards.org/cgi-bin/carddisp.pl?gene=NOX1
APOA1	17.129	Apolipoprotein A1	Protein Coding	11	q23.3	116835751	116837622	ENSG00000118137	P02647	GC11M116835	https://www.genecards.org/cgi-bin/carddisp.pl?gene=APOA1
PPARA	17.0777	Peroxisome Proliferator Activated Receptor Alpha	Protein Coding	22	q13.31	46150521	46243755	ENSG00000186951	Q07869	GC22P046150	https://www.genecards.org/cgi-bin/carddisp.pl?gene=PPARA
MAP2K6	17.0648	Mitogen-Activated Protein Kinase Kinase 6	Protein Coding	17	q24.3	69414697	69553865	ENSG00000108984	P52564	GC17P069414	https://www.genecards.org/cgi-bin/carddisp.pl?gene=MAP2K6
SP1	17.0193	Sp1 Transcription Factor	Protein Coding	12	q13.13	53380176	53416446	ENSG00000185591	P08047	GC12P053380	https://www.genecards.org/cgi-bin/carddisp.pl?gene=SP1
BLVRB	16.8329	Biliverdin Reductase B	Protein Coding	19	q13.2	40447765	40465764	ENSG00000090013	P30043	GC19M040447	https://www.genecards.org/cgi-bin/carddisp.pl?gene=BLVRB
HMGB1	16.7521	High Mobility Group Box 1	Protein Coding	13	q12.3	30456704	30617597	ENSG00000189403	P09429	GC13M030456	https://www.genecards.org/cgi-bin/carddisp.pl?gene=HMGB1
ATP5F1B	16.7325	ATP Synthase F1 Subunit Beta	Protein Coding	12	q13.3	56638175	56645984	ENSG00000110955	P06576	GC12M059279	https://www.genecards.org/cgi-bin/carddisp.pl?gene=ATP5F1B
IL1A	16.7133	Interleukin 1 Alpha	Protein Coding	2	q14.1	112773925	112784493	ENSG00000115008	P01583	GC02M112773	https://www.genecards.org/cgi-bin/carddisp.pl?gene=IL1A
AGT	16.6952	Angiotensinogen	Protein Coding	1	q42.2	230690776	230745576	ENSG00000135744	P01019	GC01M230690	https://www.genecards.org/cgi-bin/carddisp.pl?gene=AGT
SRC	16.6794	SRC Proto-Oncogene, Non-Receptor Tyrosine Kinase	Protein Coding	20	q11.23	37344685	37406050	ENSG00000197122	P12931	GC20P037344	https://www.genecards.org/cgi-bin/carddisp.pl?gene=SRC
CDKN2A	16.6124	Cyclin Dependent Kinase Inhibitor 2A	Protein Coding	9	p21.3	21967752	21995301	ENSG00000147889	Q8N726	GC09M021967	https://www.genecards.org/cgi-bin/carddisp.pl?gene=CDKN2A
HSD17B4	16.611	Hydroxysteroid 17-Beta Dehydrogenase 4	Protein Coding	5	q23.1	119452465	119637199	ENSG00000133835	P51659	GC05P119452	https://www.genecards.org/cgi-bin/carddisp.pl?gene=HSD17B4
OXR1	16.6053	Oxidation Resistance 1	Protein Coding	8	q23.1	106270144	106752694	ENSG00000164830	Q8N573	GC08P106282	https://www.genecards.org/cgi-bin/carddisp.pl?gene=OXR1
AGTR1	16.5834	Angiotensin II Receptor Type 1	Protein Coding	3	q24	148697784	148743008	ENSG00000144891	P30556	GC03P148697	https://www.genecards.org/cgi-bin/carddisp.pl?gene=AGTR1
ABCD1	16.5628	ATP Binding Cassette Subfamily D Member 1	Protein Coding	X	q28	153724856	153744755	ENSG00000101986	P33897	GC0XP153724	https://www.genecards.org/cgi-bin/carddisp.pl?gene=ABCD1
TRPM2	16.5581	Transient Receptor Potential Cation Channel Subfamily M Member 2	Protein Coding	21	q22.3	44350163	44443081	ENSG00000142185	O94759	GC21P044350	https://www.genecards.org/cgi-bin/carddisp.pl?gene=TRPM2
PIK3CG	16.5009	Phosphatidylinositol-4,5-Bisphosphate 3-Kinase Catalytic Subunit Gamma	Protein Coding	7	q22.3	106865278	106908980	ENSG00000105851	P48736	GC07P106865	https://www.genecards.org/cgi-bin/carddisp.pl?gene=PIK3CG
MRPS16	16.4956	Mitochondrial Ribosomal Protein S16	Protein Coding	10	q22.2	73248843	73252693	ENSG00000182180	Q9Y3D3	GC10M073248	https://www.genecards.org/cgi-bin/carddisp.pl?gene=MRPS16
MRPS34	16.4851	Mitochondrial Ribosomal Protein S34	Protein Coding	16	p13.3	1771890	1773150	ENSG00000074071	P82930	GC16M001771	https://www.genecards.org/cgi-bin/carddisp.pl?gene=MRPS34
FXN	16.4465	Frataxin	Protein Coding	9	q21.11	69035751	69079076	ENSG00000165060	Q16595	GC09P069035	https://www.genecards.org/cgi-bin/carddisp.pl?gene=FXN
ETFDH	16.4149	Electron Transfer Flavoprotein Dehydrogenase	Protein Coding	4	q32.1	158671968	158710742	ENSG00000171503	Q16134	GC04P158672	https://www.genecards.org/cgi-bin/carddisp.pl?gene=ETFDH
ATF2	16.4078	Activating Transcription Factor 2	Protein Coding	2	q31.1	175072250	175168382	ENSG00000115966	P15336	GC02M175072	https://www.genecards.org/cgi-bin/carddisp.pl?gene=ATF2
LEP	16.4005	Leptin	Protein Coding	7	q32.1	128241278	128257629	ENSG00000174697	P41159	GC07P128241	https://www.genecards.org/cgi-bin/carddisp.pl?gene=LEP
EPO	16.3345	Erythropoietin	Protein Coding	7	q22.1	100720468	100723700	ENSG00000130427	P01588	GC07P100720	https://www.genecards.org/cgi-bin/carddisp.pl?gene=EPO
GPX7	16.3312	Glutathione Peroxidase 7	Protein Coding	1	p32.3	52602371	52609051	ENSG00000116157	Q96SL4	GC01P052602	https://www.genecards.org/cgi-bin/carddisp.pl?gene=GPX7
MAPKAPK2	16.2965	MAPK Activated Protein Kinase 2	Protein Coding	1	q32.1	206684905	206734281	ENSG00000162889	P49137	GC01P206684	https://www.genecards.org/cgi-bin/carddisp.pl?gene=MAPKAPK2
MAPK11	16.2755	Mitogen-Activated Protein Kinase 11	Protein Coding	22	q13.33	50263713	50270767	ENSG00000185386	Q15759	GC22M050263	https://www.genecards.org/cgi-bin/carddisp.pl?gene=MAPK11
PTEN	16.2721	Phosphatase And Tensin Homolog	Protein Coding	10	q23.31	87862638	87971930	ENSG00000171862	P60484	GC10P109367	https://www.genecards.org/cgi-bin/carddisp.pl?gene=PTEN
PRORP	16.2261	Protein Only RNase P Catalytic Subunit	Protein Coding	14	q13.2	35121846	35277622	ENSG00000100890	O15091	GC14P046125	https://www.genecards.org/cgi-bin/carddisp.pl?gene=PRORP
PSEN1	16.1706	Presenilin 1	Protein Coding	14	q24.2	73136418	73223691	ENSG00000080815	P49768	GC14P073136	https://www.genecards.org/cgi-bin/carddisp.pl?gene=PSEN1
MB	16.1689	Myoglobin	Protein Coding	22	q12.3	35606764	35637951	ENSG00000198125	P02144	GC22M035606	https://www.genecards.org/cgi-bin/carddisp.pl?gene=MB
TIMM22	16.112	Translocase Of Inner Mitochondrial Membrane 22	Protein Coding	17	p13.3	997129	1003671	ENSG00000177370	Q9Y584	GC17P000997	https://www.genecards.org/cgi-bin/carddisp.pl?gene=TIMM22
GLRX	16.0655	Glutaredoxin	Protein Coding	5	q15	95751319	95822726	ENSG00000173221	P35754	GC05M095752	https://www.genecards.org/cgi-bin/carddisp.pl?gene=GLRX
STAT3	16.0616	Signal Transducer And Activator Of Transcription 3	Protein Coding	17	q21.2	42313324	42388568	ENSG00000168610	P40763	GC17M042313	https://www.genecards.org/cgi-bin/carddisp.pl?gene=STAT3
LOC126859646	16.0564	MED14-Independent Group 3 Enhancer GRCh37_chr6:30889690-30890889	Functional Element							GC06P138249	https://www.genecards.org/cgi-bin/carddisp.pl?gene=LOC126859646
COMT	16.028	Catechol-O-Methyltransferase	Protein Coding	22	q11.21	19941371	19969975	ENSG00000093010	P21964	GC22P019941	https://www.genecards.org/cgi-bin/carddisp.pl?gene=COMT
PLA2G7	16.0204	Phospholipase A2 Group VII	Protein Coding	6	p12.3	46704201	46735693	ENSG00000146070	Q13093	GC06M046704	https://www.genecards.org/cgi-bin/carddisp.pl?gene=PLA2G7
LYRM4	16.02	LYR Motif Containing 4	Protein Coding	6	p25.1	5103629	5260950	ENSG00000214113	Q9HD34	GC06M005033	https://www.genecards.org/cgi-bin/carddisp.pl?gene=LYRM4
ALDH2	15.9969	Aldehyde Dehydrogenase 2 Family Member	Protein Coding	12	q24.12	111766887	111817532	ENSG00000111275	P05091	GC12P111766	https://www.genecards.org/cgi-bin/carddisp.pl?gene=ALDH2
EIF2AK1	15.9773	Eukaryotic Translation Initiation Factor 2 Alpha Kinase 1	Protein Coding	7	p22.1	6022247	6059175	ENSG00000086232	Q9BQI3	GC07M006022	https://www.genecards.org/cgi-bin/carddisp.pl?gene=EIF2AK1
ETFA	15.9697	Electron Transfer Flavoprotein Subunit Alpha	Protein Coding	15	q24.3	76188555	76311730	ENSG00000140374	P13804	GC15M148252	https://www.genecards.org/cgi-bin/carddisp.pl?gene=ETFA
MSRB2	15.864	Methionine Sulfoxide Reductase B2	Protein Coding	10	p12.2	23095579	23122013	ENSG00000148450	Q9Y3D2	GC10P023095	https://www.genecards.org/cgi-bin/carddisp.pl?gene=MSRB2
NUBPL	15.6155	NUBP Iron-Sulfur Cluster Assembly Factor, Mitochondrial	Protein Coding	14	q12	31489956	31861224	ENSG00000151413	Q8TB37	GC14P031489	https://www.genecards.org/cgi-bin/carddisp.pl?gene=NUBPL
NR3C2	15.5616	Nuclear Receptor Subfamily 3 Group C Member 2	Protein Coding	4	q31.23	148078762	148444698	ENSG00000151623	P08235	GC04M148078	https://www.genecards.org/cgi-bin/carddisp.pl?gene=NR3C2
FAS	15.5445	Fas Cell Surface Death Receptor	Protein Coding	10	q23.31	88953813	89029605	ENSG00000026103	P25445	GC10P109381	https://www.genecards.org/cgi-bin/carddisp.pl?gene=FAS
GCLC	15.5014	Glutamate-Cysteine Ligase Catalytic Subunit	Protein Coding	6	p12.1	53497341	53616970	ENSG00000001084	P48506	GC06M053497	https://www.genecards.org/cgi-bin/carddisp.pl?gene=GCLC
SERPINE1	15.495	Serpin Family E Member 1	Protein Coding	7	q22.1	101127104	101139247	ENSG00000106366	P05121	GC07P101127	https://www.genecards.org/cgi-bin/carddisp.pl?gene=SERPINE1
MSRB1	15.4779	Methionine Sulfoxide Reductase B1	Protein Coding	16	p13.3	1938229	1943199	ENSG00000198736	Q9NZV6	GC16M020292	https://www.genecards.org/cgi-bin/carddisp.pl?gene=MSRB1
MAP2K3	15.4747	Mitogen-Activated Protein Kinase Kinase 3	Protein Coding	17	p11.2	21284672	21315232	ENSG00000034152	P46734	GC17P111656	https://www.genecards.org/cgi-bin/carddisp.pl?gene=MAP2K3
PTGS1	15.464	Prostaglandin-Endoperoxide Synthase 1	Protein Coding	9	q33.2	122370530	122395703	ENSG00000095303	P23219	GC09P122370	https://www.genecards.org/cgi-bin/carddisp.pl?gene=PTGS1
CAV3	15.4523	Caveolin 3	Protein Coding	3	p25.3	8733802	8841808	ENSG00000182533	P56539	GC03P008733	https://www.genecards.org/cgi-bin/carddisp.pl?gene=CAV3
HMOX2	15.4511	Heme Oxygenase 2	Protein Coding	16	p13.3	4474690	4510347	ENSG00000103415	P30519	GC16P004474	https://www.genecards.org/cgi-bin/carddisp.pl?gene=HMOX2
SDHA	15.3696	Succinate Dehydrogenase Complex Flavoprotein Subunit A	Protein Coding	5	p15.33	218303	257082	ENSG00000073578	P31040	GC05P000229	https://www.genecards.org/cgi-bin/carddisp.pl?gene=SDHA
OXT	15.3418	Oxytocin/Neurophysin I Prepropeptide	Protein Coding	20	p13	3071620	3072517	ENSG00000101405	P01178	GC20P008141	https://www.genecards.org/cgi-bin/carddisp.pl?gene=OXT
SIRT3	15.1878	Sirtuin 3	Protein Coding	11	p15.5	215030	236931	ENSG00000142082	Q9NTG7	GC11M000215	https://www.genecards.org/cgi-bin/carddisp.pl?gene=SIRT3
TARDBP	15.1839	TAR DNA Binding Protein	Protein Coding	1	p36.22	11012344	11030528	ENSG00000120948	Q13148	GC01P039670	https://www.genecards.org/cgi-bin/carddisp.pl?gene=TARDBP
SELENON	15.1076	Selenoprotein N	Protein Coding	1	p36.11	25800193	25818221	ENSG00000162430	Q9NZV5	GC01P025800	https://www.genecards.org/cgi-bin/carddisp.pl?gene=SELENON
MRPL12	15.1064	Mitochondrial Ribosomal Protein L12	Protein Coding	17	q25.3	81703367	81707517	ENSG00000262814	P52815	GC17P113383	https://www.genecards.org/cgi-bin/carddisp.pl?gene=MRPL12
PRDX4	15.0971	Peroxiredoxin 4	Protein Coding	X	p22.11	23664262	23686397	ENSG00000123131	Q13162	GC0XP023665	https://www.genecards.org/cgi-bin/carddisp.pl?gene=PRDX4
CYP1B1	15.0756	Cytochrome P450 Family 1 Subfamily B Member 1	Protein Coding	2	p22.2	38066973	38109902	ENSG00000138061	Q16678	GC02M038066	https://www.genecards.org/cgi-bin/carddisp.pl?gene=CYP1B1
SELP	15.0513	Selectin P	Protein Coding	1	q24.2	169588849	169630193	ENSG00000174175	P16109	GC01M169558	https://www.genecards.org/cgi-bin/carddisp.pl?gene=SELP
MAP2K1	15.043	Mitogen-Activated Protein Kinase Kinase 1	Protein Coding	15	q22.31	66386837	66491656	ENSG00000169032	Q02750	GC15P066386	https://www.genecards.org/cgi-bin/carddisp.pl?gene=MAP2K1
RHOA	15.0048	Ras Homolog Family Member A	Protein Coding	3	p21.31	49359139	49412998	ENSG00000067560	P61586	GC03M049359	https://www.genecards.org/cgi-bin/carddisp.pl?gene=RHOA
AGER	15.0018	Advanced Glycosylation End-Product Specific Receptor	Protein Coding	6	p21.32	32180968	32184322	ENSG00000204305	Q15109	GC06M032180	https://www.genecards.org/cgi-bin/carddisp.pl?gene=AGER
BCL2L1	14.9722	BCL2 Like 1	Protein Coding	20	q11.21	31664452	31723989	ENSG00000171552	Q07817	GC20M031664	https://www.genecards.org/cgi-bin/carddisp.pl?gene=BCL2L1
ECHS1	14.9384	Enoyl-CoA Hydratase, Short Chain 1	Protein Coding	10	q26.3	133362485	133373354	ENSG00000127884	P30084	GC10M133362	https://www.genecards.org/cgi-bin/carddisp.pl?gene=ECHS1
RPS6KA5	14.8421	Ribosomal Protein S6 Kinase A5	Protein Coding	14	q32.11	90847861	91060641	ENSG00000100784	O75582	GC14M090847	https://www.genecards.org/cgi-bin/carddisp.pl?gene=RPS6KA5
SELE	14.7386	Selectin E	Protein Coding	1	q24.2	169722640	169764705	ENSG00000007908	P16581	GC01M169722	https://www.genecards.org/cgi-bin/carddisp.pl?gene=SELE
BRCA1	14.73	BRCA1 DNA Repair Associated	Protein Coding	17	q21.31	43044295	43170245	ENSG00000012048	P38398	GC17M043044	https://www.genecards.org/cgi-bin/carddisp.pl?gene=BRCA1
CYP2C9	14.7292	Cytochrome P450 Family 2 Subfamily C Member 9	Protein Coding	10	q23.33	94938658	94990091	ENSG00000138109	P11712	GC10P094938	https://www.genecards.org/cgi-bin/carddisp.pl?gene=CYP2C9
MT-CO1	14.693	Mitochondrially Encoded Cytochrome C Oxidase I	Protein Coding	MT		5904	7445	ENSG00000198804	P00395	GCMTP005906	https://www.genecards.org/cgi-bin/carddisp.pl?gene=MT-CO1
MAP2K7	14.6729	Mitogen-Activated Protein Kinase Kinase 7	Protein Coding	19	p13.2	7903843	7914478	ENSG00000076984	O14733	GC19P007903	https://www.genecards.org/cgi-bin/carddisp.pl?gene=MAP2K7
TF	14.6341	Transferrin	Protein Coding	3	q22.1	133746040	133796641	ENSG00000091513	P02787	GC03P139072	https://www.genecards.org/cgi-bin/carddisp.pl?gene=TF
NLRP3	14.6231	NLR Family Pyrin Domain Containing 3	Protein Coding	1	q44	247332331	247449108	ENSG00000162711	Q96P20	GC01P247416	https://www.genecards.org/cgi-bin/carddisp.pl?gene=NLRP3
IGF1	14.6172	Insulin Like Growth Factor 1	Protein Coding	12	q23.2	102395874	102481744	ENSG00000017427	P05019	GC12M102395	https://www.genecards.org/cgi-bin/carddisp.pl?gene=IGF1
SCARNA5	14.613	Small Cajal Body-Specific RNA 5	RNA Gene	2	q37.1	233275727	233276002	ENSG00000252010		GC02P233275	https://www.genecards.org/cgi-bin/carddisp.pl?gene=SCARNA5
ANXA5	14.6015	Annexin A5	Protein Coding	4	q27	121667946	121696995	ENSG00000164111	P08758	GC04M121667	https://www.genecards.org/cgi-bin/carddisp.pl?gene=ANXA5
PON2	14.5669	Paraoxonase 2	Protein Coding	7	q21.3	95404862	95435329	ENSG00000105854	Q15165	GC07M095404	https://www.genecards.org/cgi-bin/carddisp.pl?gene=PON2
EGFR	14.5434	Epidermal Growth Factor Receptor	Protein Coding	7	p11.2	55019017	55211628	ENSG00000146648	P00533	GC07P055019	https://www.genecards.org/cgi-bin/carddisp.pl?gene=EGFR
CACNA1C	14.5409	Calcium Voltage-Gated Channel Subunit Alpha1 C	Protein Coding	12	p13.33	1970772	2697950	ENSG00000151067	Q13936	GC12P001970	https://www.genecards.org/cgi-bin/carddisp.pl?gene=CACNA1C
MTHFR	14.5128	Methylenetetrahydrofolate Reductase	Protein Coding	1	p36.22	11785723	11806455	ENSG00000177000	P42898	GC01M011785	https://www.genecards.org/cgi-bin/carddisp.pl?gene=MTHFR
MT-ND1	14.4975	Mitochondrially Encoded NADH:Ubiquinone Oxidoreductase Core Subunit 1	Protein Coding	MT		3307	4262	ENSG00000198888	P03886	GCMTP003309	https://www.genecards.org/cgi-bin/carddisp.pl?gene=MT-ND1
EP300	14.4862	E1A Binding Protein P300	Protein Coding	22	q13.2	41092510	41180077	ENSG00000100393	Q09472	GC22P070686	https://www.genecards.org/cgi-bin/carddisp.pl?gene=EP300
DYNLL1	14.466	Dynein Light Chain LC8-Type 1	Protein Coding	12	q24.31	120469850	120498493	ENSG00000088986	P63167	GC12P120469	https://www.genecards.org/cgi-bin/carddisp.pl?gene=DYNLL1
CYGB	14.461	Cytoglobin	Protein Coding	17	q25.1	76527356	76551175	ENSG00000161544	Q8WWM9	GC17M076527	https://www.genecards.org/cgi-bin/carddisp.pl?gene=CYGB
LOC110806262	14.458	Solute Carrier Family 6 Member 4 Gene Promoter	Functional Element							GC17P030235	https://www.genecards.org/cgi-bin/carddisp.pl?gene=LOC110806262
MRPS2	14.4528	Mitochondrial Ribosomal Protein S2	Protein Coding	9	q34.3	135499984	135504673	ENSG00000122140	Q9Y399	GC09P135499	https://www.genecards.org/cgi-bin/carddisp.pl?gene=MRPS2
CYP2C19	14.4522	Cytochrome P450 Family 2 Subfamily C Member 19	Protein Coding	10	q23.33	94762681	94855547	ENSG00000165841	P33261	GC10P094762	https://www.genecards.org/cgi-bin/carddisp.pl?gene=CYP2C19
MICOS13	14.4469	Mitochondrial Contact Site And Cristae Organizing System Subunit 13	Protein Coding	19	p13.3	5678421	5680516	ENSG00000174917	Q5XKP0	GC19M091858	https://www.genecards.org/cgi-bin/carddisp.pl?gene=MICOS13
MT-ATP6	14.4273	Mitochondrially Encoded ATP Synthase Membrane Subunit 6	Protein Coding	MT		8527	9207	ENSG00000198899	P00846	GCMTP008531	https://www.genecards.org/cgi-bin/carddisp.pl?gene=MT-ATP6
VARS1	14.4166	Valyl-TRNA Synthetase 1	Protein Coding	6	p21.33	31777518	31795752	ENSG00000204394	P26640	GC06M093798	https://www.genecards.org/cgi-bin/carddisp.pl?gene=VARS1
NDUFS1	14.4101	NADH:Ubiquinone Oxidoreductase Core Subunit S1	Protein Coding	2	q33.3	206114817	206159509	ENSG00000023228	P28331	GC02M206114	https://www.genecards.org/cgi-bin/carddisp.pl?gene=NDUFS1
HSD17B10	14.4025	Hydroxysteroid 17-Beta Dehydrogenase 10	Protein Coding	X	p11.22	53431258	53434370	ENSG00000072506	Q99714	GC0XM053431	https://www.genecards.org/cgi-bin/carddisp.pl?gene=HSD17B10
GGT1	14.3764	Gamma-Glutamyltransferase 1	Protein Coding	22	q11.23	24594811	24629005	ENSG00000100031	P19440	GC22P024583	https://www.genecards.org/cgi-bin/carddisp.pl?gene=GGT1
LINC02605	14.3686	Long Intergenic Non-Protein Coding RNA 2605	RNA Gene	8	q21.13	78835307	78840525	ENSG00000261618		GC08P078838	https://www.genecards.org/cgi-bin/carddisp.pl?gene=LINC02605
MMP2	14.337	Matrix Metallopeptidase 2	Protein Coding	16	q12.2	55389700	55506691	ENSG00000087245	P08253	GC16P082389	https://www.genecards.org/cgi-bin/carddisp.pl?gene=MMP2
ATF3	14.3001	Activating Transcription Factor 3	Protein Coding	1	q32.3	212565334	212620777	ENSG00000162772	P18847	GC01P212565	https://www.genecards.org/cgi-bin/carddisp.pl?gene=ATF3
SGCB	14.2972	Sarcoglycan Beta	Protein Coding	4	q12	52020706	52038299	ENSG00000163069	Q16585	GC04M052019	https://www.genecards.org/cgi-bin/carddisp.pl?gene=SGCB
FKBP5	14.2713	FKBP Prolyl Isomerase 5	Protein Coding	6	p21.31	35573585	35728583	ENSG00000096060	Q13451	GC06M093925	https://www.genecards.org/cgi-bin/carddisp.pl?gene=FKBP5
UCP3	14.237	Uncoupling Protein 3	Protein Coding	11	q13.4	74000277	74009085	ENSG00000175564	P55916	GC11M074000	https://www.genecards.org/cgi-bin/carddisp.pl?gene=UCP3
CALM3	14.2342	Calmodulin 3	Protein Coding	19	q13.32	46601074	46610782	ENSG00000160014	P0DP25	GC19P046601	https://www.genecards.org/cgi-bin/carddisp.pl?gene=CALM3
LONP1	14.2213	Lon Peptidase 1, Mitochondrial	Protein Coding	19	p13.3	5691834	5720572	ENSG00000196365	P36776	GC19M005691	https://www.genecards.org/cgi-bin/carddisp.pl?gene=LONP1
MALAT1	14.2177	Metastasis Associated Lung Adenocarcinoma Transcript 1	RNA Gene	11	q13.1	65497640	65508073	ENSG00000251562		GC11P089089	https://www.genecards.org/cgi-bin/carddisp.pl?gene=MALAT1
MIEF2	14.171	Mitochondrial Elongation Factor 2	Protein Coding	17	p11.2	18260597	18266552	ENSG00000177427	Q96C03	GC17P111539	https://www.genecards.org/cgi-bin/carddisp.pl?gene=MIEF2
EGF	14.1292	Epidermal Growth Factor	Protein Coding	4	q25	109912883	110013766	ENSG00000138798	P01133	GC04P109912	https://www.genecards.org/cgi-bin/carddisp.pl?gene=EGF
GPX4	14.1104	Glutathione Peroxidase 4	Protein Coding	19	p13.3	1103982	1106791	ENSG00000167468	P36969	GC19P001103	https://www.genecards.org/cgi-bin/carddisp.pl?gene=GPX4
KCNH2	14.1002	Potassium Voltage-Gated Channel Subfamily H Member 2	Protein Coding	7	q36.1	150944961	150978321	ENSG00000055118	Q12809	GC07M150944	https://www.genecards.org/cgi-bin/carddisp.pl?gene=KCNH2
MUTYH	14.0718	MutY DNA Glycosylase	Protein Coding	1	p34.1	45329163	45340893	ENSG00000132781	Q9UIF7	GC01M045329	https://www.genecards.org/cgi-bin/carddisp.pl?gene=MUTYH
PCNA	14.0651	Proliferating Cell Nuclear Antigen	Protein Coding	20	p12.3	5114953	5126626	ENSG00000132646	P12004	GC20M005114	https://www.genecards.org/cgi-bin/carddisp.pl?gene=PCNA
HERPUD1	14.018	Homocysteine Inducible ER Protein With Ubiquitin Like Domain 1	Protein Coding	16	q13	56932142	56944864	ENSG00000051108	Q15011	GC16P056932	https://www.genecards.org/cgi-bin/carddisp.pl?gene=HERPUD1
CRYAB	14.0114	Crystallin Alpha B	Protein Coding	11	q23.1	111908564	111923722	ENSG00000109846	P02511	GC11M111908	https://www.genecards.org/cgi-bin/carddisp.pl?gene=CRYAB
MRPL3	13.9969	Mitochondrial Ribosomal Protein L3	Protein Coding	3	q22.1	131462212	131502983	ENSG00000114686	P09001	GC03M131462	https://www.genecards.org/cgi-bin/carddisp.pl?gene=MRPL3
STK25	13.9924	Serine/Threonine Kinase 25	Protein Coding	2	q37.3	241492670	241509730	ENSG00000115694	O00506	GC02M241492	https://www.genecards.org/cgi-bin/carddisp.pl?gene=STK25
NPPA	13.9782	Natriuretic Peptide A	Protein Coding	1	p36.22	11845709	11848345	ENSG00000175206	P01160	GC01M014524	https://www.genecards.org/cgi-bin/carddisp.pl?gene=NPPA
SNTA1	13.9671	Syntrophin Alpha 1	Protein Coding	20	q11.21	33407957	33443763	ENSG00000101400	Q13424	GC20M033407	https://www.genecards.org/cgi-bin/carddisp.pl?gene=SNTA1
HSPD1	13.9615	Heat Shock Protein Family D (Hsp60) Member 1	Protein Coding	2	q33.1	197486584	197516737	ENSG00000144381	P10809	GC02M197486	https://www.genecards.org/cgi-bin/carddisp.pl?gene=HSPD1
SESN2	13.953	Sestrin 2	Protein Coding	1	p35.3	28259518	28282491	ENSG00000130766	P58004	GC01P042149	https://www.genecards.org/cgi-bin/carddisp.pl?gene=SESN2
TRMT5	13.9226	TRNA Methyltransferase 5	Protein Coding	14	q23.1	60971441	60981170	ENSG00000126814	Q32P41	GC14M060971	https://www.genecards.org/cgi-bin/carddisp.pl?gene=TRMT5
POLG	13.906	DNA Polymerase Gamma, Catalytic Subunit	Protein Coding	15	q26.1	89305198	89334861	ENSG00000140521	P54098	GC15M148631	https://www.genecards.org/cgi-bin/carddisp.pl?gene=POLG
IL18	13.864	Interleukin 18	Protein Coding	11	q23.1	112143253	112164096	ENSG00000150782	Q14116	GC11M112143	https://www.genecards.org/cgi-bin/carddisp.pl?gene=IL18
KCNJ5	13.8389	Potassium Inwardly Rectifying Channel Subfamily J Member 5	Protein Coding	11	q24.3	128891356	128921163	ENSG00000120457	P48544	GC11P128891	https://www.genecards.org/cgi-bin/carddisp.pl?gene=KCNJ5
RAC1	13.8303	Rac Family Small GTPase 1	Protein Coding	7	p22.1	6374527	6403967	ENSG00000136238	P63000	GC07P011586	https://www.genecards.org/cgi-bin/carddisp.pl?gene=RAC1
EEF1A1	13.8102	Eukaryotic Translation Elongation Factor 1 Alpha 1	Protein Coding	6	q13	73489308	73525587	ENSG00000156508	P68104	GC06M094314	https://www.genecards.org/cgi-bin/carddisp.pl?gene=EEF1A1
GATC	13.8088	Glutamyl-TRNA Amidotransferase Subunit C	Protein Coding	12	q24.31	120446444	120463749	ENSG00000257218	O43716	GC12P120446	https://www.genecards.org/cgi-bin/carddisp.pl?gene=GATC
NDUFV1	13.7668	NADH:Ubiquinone Oxidoreductase Core Subunit V1	Protein Coding	11	q13.2	67605653	67612554	ENSG00000167792	P49821	GC11P089259	https://www.genecards.org/cgi-bin/carddisp.pl?gene=NDUFV1
PRKCB	13.7272	Protein Kinase C Beta	Protein Coding	16	p12.2	23835983	24220611	ENSG00000166501	P05771	GC16P081181	https://www.genecards.org/cgi-bin/carddisp.pl?gene=PRKCB
CHKB-CPT1B	13.7013	CHKB-CPT1B Readthrough (NMD Candidate)	RNA Gene	22	q13.33	50568869	50582965	ENSG00000254413		GC22M050568	https://www.genecards.org/cgi-bin/carddisp.pl?gene=CHKB-CPT1B
SIRT6	13.6953	Sirtuin 6	Protein Coding	19	p13.3	4174109	4182566	ENSG00000077463	Q8N6T7	GC19M004174	https://www.genecards.org/cgi-bin/carddisp.pl?gene=SIRT6
KDR	13.6447	Kinase Insert Domain Receptor	Protein Coding	4	q12	55078481	55125595	ENSG00000128052	P35968	GC04M055078	https://www.genecards.org/cgi-bin/carddisp.pl?gene=KDR
ALOX5	13.6202	Arachidonate 5-Lipoxygenase	Protein Coding	10	q11.21	45374176	45446119	ENSG00000012779	P09917	GC10P045374	https://www.genecards.org/cgi-bin/carddisp.pl?gene=ALOX5
CASP8	13.6094	Caspase 8	Protein Coding	2	q33.1	201233443	201361836	ENSG00000064012	Q14790	GC02P201233	https://www.genecards.org/cgi-bin/carddisp.pl?gene=CASP8
KRIT1	13.6068	KRIT1 Ankyrin Repeat Containing	Protein Coding	7	q21.2	92197498	92246166	ENSG00000001631	O00522	GC07M092198	https://www.genecards.org/cgi-bin/carddisp.pl?gene=KRIT1
PDE5A	13.6026	Phosphodiesterase 5A	Protein Coding	4	q26	119494397	119628804	ENSG00000138735	O76074	GC04M119494	https://www.genecards.org/cgi-bin/carddisp.pl?gene=PDE5A
SRXN1	13.5719	Sulfiredoxin 1	Protein Coding	20	p13	646615	653200	ENSG00000271303	Q9BYN0	GC20M000663	https://www.genecards.org/cgi-bin/carddisp.pl?gene=SRXN1
FAM120A	13.5662	Family With Sequence Similarity 120 Member A	Protein Coding	9	q22.31	93451685	93566112	ENSG00000048828	Q9NZB2	GC09P100392	https://www.genecards.org/cgi-bin/carddisp.pl?gene=FAM120A
C2orf69	13.5488	Chromosome 2 Open Reading Frame 69	Protein Coding	2	q33.1	199911293	199955935	ENSG00000178074	Q8N8R5	GC02P199911	https://www.genecards.org/cgi-bin/carddisp.pl?gene=C2orf69
BCKDHB	13.5297	Branched Chain Keto Acid Dehydrogenase E1 Subunit Beta	Protein Coding	6	q14.1	80106647	80346270	ENSG00000083123	P21953	GC06P080106	https://www.genecards.org/cgi-bin/carddisp.pl?gene=BCKDHB
GSTA1	13.5121	Glutathione S-Transferase Alpha 1	Protein Coding	6	p12.2	52791371	52803860	ENSG00000243955	P08263	GC06M052791	https://www.genecards.org/cgi-bin/carddisp.pl?gene=GSTA1
TRMT10C	13.4698	TRNA Methyltransferase 10C, Mitochondrial RNase P Subunit	Protein Coding	3	q12.3	101561868	101566446	ENSG00000174173	Q7L0Y3	GC03P101561	https://www.genecards.org/cgi-bin/carddisp.pl?gene=TRMT10C
HADH	13.4681	Hydroxyacyl-CoA Dehydrogenase	Protein Coding	4	q25	107989714	108035241	ENSG00000138796	Q16836	GC04P107989	https://www.genecards.org/cgi-bin/carddisp.pl?gene=HADH
MT-CYB	13.4633	Mitochondrially Encoded Cytochrome B	Protein Coding	MT		14747	15887	ENSG00000198727	P00156	GCMTP014749	https://www.genecards.org/cgi-bin/carddisp.pl?gene=MT-CYB
MAPK13	13.4388	Mitogen-Activated Protein Kinase 13	Protein Coding	6	p21.31	36127809	36144524	ENSG00000156711	O15264	GC06P134978	https://www.genecards.org/cgi-bin/carddisp.pl?gene=MAPK13
TERT	13.4274	Telomerase Reverse Transcriptase	Protein Coding	5	p15.33	1253147	1295068	ENSG00000164362	O14746	GC05M001253	https://www.genecards.org/cgi-bin/carddisp.pl?gene=TERT
MMP9	13.4214	Matrix Metallopeptidase 9	Protein Coding	20	q13.12	46008908	46016561	ENSG00000100985	P14780	GC20P046008	https://www.genecards.org/cgi-bin/carddisp.pl?gene=MMP9
EPHX1	13.3985	Epoxide Hydrolase 1	Protein Coding	1	q42.12	225810124	225845563	ENSG00000143819	P07099	GC01P225810	https://www.genecards.org/cgi-bin/carddisp.pl?gene=EPHX1
REN	13.3924	Renin	Protein Coding	1	q32.1	204154819	204190324	ENSG00000143839	P00797	GC01M204154	https://www.genecards.org/cgi-bin/carddisp.pl?gene=REN
FMO1	13.3897	Flavin Containing Dimethylaniline Monoxygenase 1	Protein Coding	1	q24.3	171248471	171285978	ENSG00000010932	Q01740	GC01P171248	https://www.genecards.org/cgi-bin/carddisp.pl?gene=FMO1
ATP2A2	13.3644	ATPase Sarcoplasmic/Endoplasmic Reticulum Ca2+ Transporting 2	Protein Coding	12	q24.11	110280756	110351093	ENSG00000174437	P16615	GC12P110280	https://www.genecards.org/cgi-bin/carddisp.pl?gene=ATP2A2
SNORD15A	13.3628	Small Nucleolar RNA, C/D Box 15A	RNA Gene	11	q13.4	75400391	75400538	ENSG00000206941		GC11P075400	https://www.genecards.org/cgi-bin/carddisp.pl?gene=SNORD15A
BMP6	13.3551	Bone Morphogenetic Protein 6	Protein Coding	6	p24.3	7726099	7881728	ENSG00000153162	P22004	GC06P007726	https://www.genecards.org/cgi-bin/carddisp.pl?gene=BMP6
HFE	13.2875	Homeostatic Iron Regulator	Protein Coding	6	p22.2	26087226	26098343	ENSG00000010704	Q30201	GC06P026087	https://www.genecards.org/cgi-bin/carddisp.pl?gene=HFE
GCLM	13.2823	Glutamate-Cysteine Ligase Modifier Subunit	Protein Coding	1	p22.1	93885199	93909456	ENSG00000023909	P48507	GC01M093885	https://www.genecards.org/cgi-bin/carddisp.pl?gene=GCLM
HSP90B1	13.2718	Heat Shock Protein 90 Beta Family Member 1	Protein Coding	12	q23.3	103930107	103953931	ENSG00000166598	P14625	GC12P103930	https://www.genecards.org/cgi-bin/carddisp.pl?gene=HSP90B1
NDUFS2	13.2711	NADH:Ubiquinone Oxidoreductase Core Subunit S2	Protein Coding	1	q23.3	161197104	161214723	ENSG00000158864	O75306	GC01P161197	https://www.genecards.org/cgi-bin/carddisp.pl?gene=NDUFS2
AKR1A1	13.2575	Aldo-Keto Reductase Family 1 Member A1	Protein Coding	1	p34.1	45550543	45570049	ENSG00000117448	P14550	GC01P045550	https://www.genecards.org/cgi-bin/carddisp.pl?gene=AKR1A1
H6PD	13.2262	Hexose-6-Phosphate Dehydrogenase/Glucose 1-Dehydrogenase	Protein Coding	1	p36.22	9234774	9271337	ENSG00000049239	O95479	GC01P009234	https://www.genecards.org/cgi-bin/carddisp.pl?gene=H6PD
MRPS7	13.2207	Mitochondrial Ribosomal Protein S7	Protein Coding	17	q25.1	75261674	75266376	ENSG00000125445	Q9Y2R9	GC17P113127	https://www.genecards.org/cgi-bin/carddisp.pl?gene=MRPS7
ETFB	13.1605	Electron Transfer Flavoprotein Subunit Beta	Protein Coding	19	q13.41	51345169	51366388	ENSG00000105379	P38117	GC19M051345	https://www.genecards.org/cgi-bin/carddisp.pl?gene=ETFB
CS	13.1475	Citrate Synthase	Protein Coding	12	q13.3	56271699	56300391	ENSG00000062485	O75390	GC12M056271	https://www.genecards.org/cgi-bin/carddisp.pl?gene=CS
SLC25A4	13.1207	Solute Carrier Family 25 Member 4	Protein Coding	4	q35.1	185143266	185150382	ENSG00000151729	P12235	GC04P185143	https://www.genecards.org/cgi-bin/carddisp.pl?gene=SLC25A4
RMRP	13.1162	RNA Component Of Mitochondrial RNA Processing Endoribonuclease	RNA Gene	9	p13.3	35657754	35658017	ENSG00000277027		GC09M035655	https://www.genecards.org/cgi-bin/carddisp.pl?gene=RMRP
NOSTRIN	13.1051	Nitric Oxide Synthase Trafficking	Protein Coding	2	q24.3	168786539	168865514	ENSG00000163072	Q8IVI9	GC02P168786	https://www.genecards.org/cgi-bin/carddisp.pl?gene=NOSTRIN
POR	13.1036	Cytochrome P450 Oxidoreductase	Protein Coding	7	q11.23	75899200	75986855	ENSG00000127948	P16435	GC07P075899	https://www.genecards.org/cgi-bin/carddisp.pl?gene=POR
ADRB2	13.1006	Adrenoceptor Beta 2	Protein Coding	5	q32	148826611	148828623	ENSG00000169252	P07550	GC05P152320	https://www.genecards.org/cgi-bin/carddisp.pl?gene=ADRB2
DLG4	13.0938	Discs Large MAGUK Scaffold Protein 4	Protein Coding	17	p13.1	7187187	7219836	ENSG00000132535	P78352	GC17M074828	https://www.genecards.org/cgi-bin/carddisp.pl?gene=DLG4
PIK3CA	13.0845	Phosphatidylinositol-4,5-Bisphosphate 3-Kinase Catalytic Subunit Alpha	Protein Coding	3	q26.32	179148114	179240093	ENSG00000121879	P42336	GC03P179148	https://www.genecards.org/cgi-bin/carddisp.pl?gene=PIK3CA
EHHADH	13.0806	Enoyl-CoA Hydratase And 3-Hydroxyacyl CoA Dehydrogenase	Protein Coding	3	q27.2	185190624	185281990	ENSG00000113790	Q08426	GC03M185190	https://www.genecards.org/cgi-bin/carddisp.pl?gene=EHHADH
PRL	13.0511	Prolactin	Protein Coding	6	p22.3	22287244	22302826	ENSG00000172179	P01236	GC06M022287	https://www.genecards.org/cgi-bin/carddisp.pl?gene=PRL
CALR	13.044	Calreticulin	Protein Coding	19	p13.13	12938578	12944489	ENSG00000179218	P27797	GC19P012938	https://www.genecards.org/cgi-bin/carddisp.pl?gene=CALR
SLC2A1	13.0388	Solute Carrier Family 2 Member 1	Protein Coding	1	p34.2	42925353	42958893	ENSG00000117394	P11166	GC01M042925	https://www.genecards.org/cgi-bin/carddisp.pl?gene=SLC2A1
PPP1R15A	13.0353	Protein Phosphatase 1 Regulatory Subunit 15A	Protein Coding	19	q13.33	48872212	48876059	ENSG00000087074	O75807	GC19P048872	https://www.genecards.org/cgi-bin/carddisp.pl?gene=PPP1R15A
NOSIP	13.0244	Nitric Oxide Synthase Interacting Protein	Protein Coding	19	q13.33	49555468	49590262	ENSG00000142546	Q9Y314	GC19M049555	https://www.genecards.org/cgi-bin/carddisp.pl?gene=NOSIP
TYR	13.0182	Tyrosinase	Protein Coding	11	q14.3	89177875	89295759	ENSG00000077498	P14679	GC11P089177	https://www.genecards.org/cgi-bin/carddisp.pl?gene=TYR
GSK3B	12.9828	Glycogen Synthase Kinase 3 Beta	Protein Coding	3	q13.33	119821321	120094994	ENSG00000082701	P49841	GC03M119821	https://www.genecards.org/cgi-bin/carddisp.pl?gene=GSK3B
HP	12.9677	Haptoglobin	Protein Coding	16	q22.2	72054505	72061055	ENSG00000257017	P00738	GC16P083106	https://www.genecards.org/cgi-bin/carddisp.pl?gene=HP
ADCYAP1	12.9239	Adenylate Cyclase Activating Polypeptide 1	Protein Coding	18	p11.32	904871	912172	ENSG00000141433	P18509	GC18P000895	https://www.genecards.org/cgi-bin/carddisp.pl?gene=ADCYAP1
TLR2	12.911	Toll Like Receptor 2	Protein Coding	4	q31.3	153684050	153706260	ENSG00000137462	O60603	GC04P153684	https://www.genecards.org/cgi-bin/carddisp.pl?gene=TLR2
HRAS	12.9026	HRas Proto-Oncogene, GTPase	Protein Coding	11	p15.5	532242	537321	ENSG00000174775	P01112	GC11M011817	https://www.genecards.org/cgi-bin/carddisp.pl?gene=HRAS
TAMM41	12.8962	TAM41 Mitochondrial Translocator Assembly And Maintenance Homolog	Protein Coding	3	p25.2	11790442	11846919	ENSG00000144559	Q96BW9	GC03M011721	https://www.genecards.org/cgi-bin/carddisp.pl?gene=TAMM41
MGST1	12.8902	Microsomal Glutathione S-Transferase 1	Protein Coding	12	p12.3	16347142	16609259	ENSG00000008394	P10620	GC12P016347	https://www.genecards.org/cgi-bin/carddisp.pl?gene=MGST1
MYC	12.8855	MYC Proto-Oncogene, BHLH Transcription Factor	Protein Coding	8	q24.21	127735434	127742951	ENSG00000136997	P01106	GC08P127735	https://www.genecards.org/cgi-bin/carddisp.pl?gene=MYC
TIA1	12.8702	TIA1 Cytotoxic Granule Associated RNA Binding Protein	Protein Coding	2	p13.3	70209444	70248660	ENSG00000116001	P31483	GC02M070209	https://www.genecards.org/cgi-bin/carddisp.pl?gene=TIA1
PGD	12.8549	Phosphogluconate Dehydrogenase	Protein Coding	1	p36.22	10398592	10420511	ENSG00000142657	P52209	GC01P010398	https://www.genecards.org/cgi-bin/carddisp.pl?gene=PGD
TXNRD2	12.8345	Thioredoxin Reductase 2	Protein Coding	22	q11.21	19875517	19941820	ENSG00000184470	Q9NNW7	GC22M020053	https://www.genecards.org/cgi-bin/carddisp.pl?gene=TXNRD2
ASL	12.7894	Argininosuccinate Lyase	Protein Coding	7	q11.21	66075800	66094697	ENSG00000126522	P04424	GC07P066075	https://www.genecards.org/cgi-bin/carddisp.pl?gene=ASL
RPS27A	12.7768	Ribosomal Protein S27a	Protein Coding	2	p16.1	55231903	55235853	ENSG00000143947	P62979	GC02P055231	https://www.genecards.org/cgi-bin/carddisp.pl?gene=RPS27A
HSPA9	12.7764	Heat Shock Protein Family A (Hsp70) Member 9	Protein Coding	5	q31.2	138553756	138575675	ENSG00000113013	P38646	GC05M138554	https://www.genecards.org/cgi-bin/carddisp.pl?gene=HSPA9
DNAH8	12.7677	Dynein Axonemal Heavy Chain 8	Protein Coding	6	p21.2	38715311	39030792	ENSG00000124721	Q96JB1	GC06P135004	https://www.genecards.org/cgi-bin/carddisp.pl?gene=DNAH8
CYP2B6	12.7492	Cytochrome P450 Family 2 Subfamily B Member 6	Protein Coding	19	q13.2	40991282	41018398	ENSG00000197408	P20813	GC19P040991	https://www.genecards.org/cgi-bin/carddisp.pl?gene=CYP2B6
PRKD1	12.7408	Protein Kinase D1	Protein Coding	14	q12	29576479	30191898	ENSG00000184304	Q15139	GC14M029576	https://www.genecards.org/cgi-bin/carddisp.pl?gene=PRKD1
KCNQ1	12.7345	Potassium Voltage-Gated Channel Subfamily Q Member 1	Protein Coding	11	p15.5	2444654	2849105	ENSG00000053918	P51787	GC11P002444	https://www.genecards.org/cgi-bin/carddisp.pl?gene=KCNQ1
CDKN3	12.7252	Cyclin Dependent Kinase Inhibitor 3	Protein Coding	14	q22.2	54396849	54420218	ENSG00000100526	Q16667	GC14P054398	https://www.genecards.org/cgi-bin/carddisp.pl?gene=CDKN3
CALM2	12.7188	Calmodulin 2	Protein Coding	2	p21	47160084	47176921	ENSG00000143933	P0DP24	GC02M047160	https://www.genecards.org/cgi-bin/carddisp.pl?gene=CALM2
STUB1	12.7032	STIP1 Homology And U-Box Containing Protein 1	Protein Coding	16	p13.3	680224	682870	ENSG00000103266	Q9UNE7	GC16P080174	https://www.genecards.org/cgi-bin/carddisp.pl?gene=STUB1
CRLS1	12.6985	Cardiolipin Synthase 1	Protein Coding	20	p12.3	6006093	6040053	ENSG00000088766	Q9UJA2	GC20P006005	https://www.genecards.org/cgi-bin/carddisp.pl?gene=CRLS1
ABCC1	12.6737	ATP Binding Cassette Subfamily C Member 1 (ABCC1 Blood Group)	Protein Coding	16	p13.11	15949138	16143257	ENSG00000103222	P33527	GC16P015949	https://www.genecards.org/cgi-bin/carddisp.pl?gene=ABCC1
SETD2	12.6702	SET Domain Containing 2, Histone Lysine Methyltransferase	Protein Coding	3	p21.31	47016428	47164113	ENSG00000181555	Q9BYW2	GC03M047033	https://www.genecards.org/cgi-bin/carddisp.pl?gene=SETD2
ARG2	12.6569	Arginase 2	Protein Coding	14	q24.1	67619920	67651708	ENSG00000081181	P78540	GC14P067619	https://www.genecards.org/cgi-bin/carddisp.pl?gene=ARG2
CEBPB	12.6494	CCAAT Enhancer Binding Protein Beta	Protein Coding	20	q13.13	50190830	50192668	ENSG00000172216	P17676	GC20P050190	https://www.genecards.org/cgi-bin/carddisp.pl?gene=CEBPB
SIRT2	12.6376	Sirtuin 2	Protein Coding	19	q13.2	38878555	38899862	ENSG00000068903	Q8IXJ6	GC19M038878	https://www.genecards.org/cgi-bin/carddisp.pl?gene=SIRT2
THBD	12.6355	Thrombomodulin	Protein Coding	20	p11.21	23045633	23049672	ENSG00000178726	P07204	GC20M023026	https://www.genecards.org/cgi-bin/carddisp.pl?gene=THBD
TPO	12.63	Thyroid Peroxidase	Protein Coding	2	p25.3	1374066	1543711	ENSG00000115705	P07202	GC02P001374	https://www.genecards.org/cgi-bin/carddisp.pl?gene=TPO
THBS1	12.6245	Thrombospondin 1	Protein Coding	15	q14	39581079	39599466	ENSG00000137801	P07996	GC15P039581	https://www.genecards.org/cgi-bin/carddisp.pl?gene=THBS1
TH	12.5983	Tyrosine Hydroxylase	Protein Coding	11	p15.5	2163929	2171815	ENSG00000180176	P07101	GC11M002163	https://www.genecards.org/cgi-bin/carddisp.pl?gene=TH
EME2	12.5971	Essential Meiotic Structure-Specific Endonuclease Subunit 2	Protein Coding	16	p13.3	1772810	1781708	ENSG00000197774	A4GXA9	GC16P080226	https://www.genecards.org/cgi-bin/carddisp.pl?gene=EME2
GSS	12.541	Glutathione Synthetase	Protein Coding	20	q11.22	34928432	34956027	ENSG00000100983	P48637	GC20M034928	https://www.genecards.org/cgi-bin/carddisp.pl?gene=GSS
NDUFS8	12.5315	NADH:Ubiquinone Oxidoreductase Core Subunit S8	Protein Coding	11	q13.2	68030617	68036644	ENSG00000110717	O00217	GC11P068030	https://www.genecards.org/cgi-bin/carddisp.pl?gene=NDUFS8
MAPKAPK3	12.4877	MAPK Activated Protein Kinase 3	Protein Coding	3	p21.2	50611520	50649291	ENSG00000114738	Q16644	GC03P050611	https://www.genecards.org/cgi-bin/carddisp.pl?gene=MAPKAPK3
APOB	12.4759	Apolipoprotein B	Protein Coding	2	p24.1	21001429	21044073	ENSG00000084674	P04114	GC02M020956	https://www.genecards.org/cgi-bin/carddisp.pl?gene=APOB
JAK2	12.4748	Janus Kinase 2	Protein Coding	9	p24.1	4984390	5129948	ENSG00000096968	O60674	GC09P004985	https://www.genecards.org/cgi-bin/carddisp.pl?gene=JAK2
ARG1	12.4326	Arginase 1	Protein Coding	6	q23.2	131470832	131584332	ENSG00000118520	P05089	GC06P136455	https://www.genecards.org/cgi-bin/carddisp.pl?gene=ARG1
DDAH2	12.4289	DDAH Family Member 2, ADMA-Independent	Protein Coding	6	p21.33	31727038	31730617	ENSG00000213722	O95865	GC06M031727	https://www.genecards.org/cgi-bin/carddisp.pl?gene=DDAH2
GLRX2	12.4151	Glutaredoxin 2	Protein Coding	1	q31.2	193090866	193106114	ENSG00000023572	Q9NS18	GC01M193065	https://www.genecards.org/cgi-bin/carddisp.pl?gene=GLRX2
PRKCA	12.4135	Protein Kinase C Alpha	Protein Coding	17	q24.2	66302613	66810743	ENSG00000154229	P17252	GC17P066302	https://www.genecards.org/cgi-bin/carddisp.pl?gene=PRKCA
LRRK2	12.4024	Leucine Rich Repeat Kinase 2	Protein Coding	12	q12	40196744	40369285	ENSG00000188906	Q5S007	GC12P040196	https://www.genecards.org/cgi-bin/carddisp.pl?gene=LRRK2
MT-CO2	12.3829	Mitochondrially Encoded Cytochrome C Oxidase II	Protein Coding	MT		7586	8269	ENSG00000198712	P00403	GCMTP007587	https://www.genecards.org/cgi-bin/carddisp.pl?gene=MT-CO2
NGB	12.3609	Neuroglobin	Protein Coding	14	q24.3	77265483	77271206	ENSG00000165553	Q9NPG2	GC14M077265	https://www.genecards.org/cgi-bin/carddisp.pl?gene=NGB
MEG3	12.3331	Maternally Expressed 3	RNA Gene	14	q32.2	100779410	100861031	ENSG00000214548		GC14P116735	https://www.genecards.org/cgi-bin/carddisp.pl?gene=MEG3
DUSP1	12.3302	Dual Specificity Phosphatase 1	Protein Coding	5	q35.1	172768096	172771195	ENSG00000120129	P28562	GC05M172768	https://www.genecards.org/cgi-bin/carddisp.pl?gene=DUSP1
ASS1	12.2681	Argininosuccinate Synthase 1	Protein Coding	9	q34.11	130444961	130501274	ENSG00000130707	P00966	GC09P130444	https://www.genecards.org/cgi-bin/carddisp.pl?gene=ASS1
OXTR	12.2463	Oxytocin Receptor	Protein Coding	3	p25.3	8750381	8769628	ENSG00000180914	P30559	GC03M008767	https://www.genecards.org/cgi-bin/carddisp.pl?gene=OXTR
CTNNB1	12.2387	Catenin Beta 1	Protein Coding	3	p22.1	41194741	41260096	ENSG00000168036	P35222	GC03P041194	https://www.genecards.org/cgi-bin/carddisp.pl?gene=CTNNB1
AKR1B1	12.2382	Aldo-Keto Reductase Family 1 Member B	Protein Coding	7	q33	134442356	134459284	ENSG00000085662	P15121	GC07M134442	https://www.genecards.org/cgi-bin/carddisp.pl?gene=AKR1B1
NPPB	12.2235	Natriuretic Peptide B	Protein Coding	1	p36.22	11857464	11858945	ENSG00000120937	P16860	GC01M014525	https://www.genecards.org/cgi-bin/carddisp.pl?gene=NPPB
NTHL1	12.2206	Nth Like DNA Glycosylase 1	Protein Coding	16	p13.3	2039815	2047866	ENSG00000065057	P78549	GC16M020307	https://www.genecards.org/cgi-bin/carddisp.pl?gene=NTHL1
MT-CO3	12.1907	Mitochondrially Encoded Cytochrome C Oxidase III	Protein Coding	MT		9207	9990	ENSG00000198938	P00414	GCMTP009209	https://www.genecards.org/cgi-bin/carddisp.pl?gene=MT-CO3
SDHD	12.1864	Succinate Dehydrogenase Complex Subunit D	Protein Coding	11	q23.1	112086824	112120016	ENSG00000204370	O14521	GC11P112505	https://www.genecards.org/cgi-bin/carddisp.pl?gene=SDHD
MRPL39	12.1754	Mitochondrial Ribosomal Protein L39	Protein Coding	21	q21.3	25585656	25607517	ENSG00000154719	Q9NYK5	GC21M025585	https://www.genecards.org/cgi-bin/carddisp.pl?gene=MRPL39
BCL2L11	12.171	BCL2 Like 11	Protein Coding	2	q13	111119378	111168444	ENSG00000153094	O43521	GC02P111119	https://www.genecards.org/cgi-bin/carddisp.pl?gene=BCL2L11
BRCA2	12.1606	BRCA2 DNA Repair Associated	Protein Coding	13	q13.1	32315086	32400268	ENSG00000139618	P51587	GC13P032315	https://www.genecards.org/cgi-bin/carddisp.pl?gene=BRCA2
ADH5	12.1488	Alcohol Dehydrogenase 5 (Class III), Chi Polypeptide	Protein Coding	4	q23	99070978	99088801	ENSG00000197894	P11766	GC04M099070	https://www.genecards.org/cgi-bin/carddisp.pl?gene=ADH5
PRKAB1	12.1141	Protein Kinase AMP-Activated Non-Catalytic Subunit Beta 1	Protein Coding	12	q24.23	119667864	119681624	ENSG00000111725	Q9Y478	GC12P119667	https://www.genecards.org/cgi-bin/carddisp.pl?gene=PRKAB1
ALDH3A2	12.1114	Aldehyde Dehydrogenase 3 Family Member A2	Protein Coding	17	p11.2	19648136	19685760	ENSG00000072210	P51648	GC17P019648	https://www.genecards.org/cgi-bin/carddisp.pl?gene=ALDH3A2
EGR1	12.0858	Early Growth Response 1	Protein Coding	5	q31.2	138465479	138469303	ENSG00000120738	P18146	GC05P138465	https://www.genecards.org/cgi-bin/carddisp.pl?gene=EGR1
MAPK12	12.0484	Mitogen-Activated Protein Kinase 12	Protein Coding	22	q13.33	50245450	50261716	ENSG00000188130	P53778	GC22M077248	https://www.genecards.org/cgi-bin/carddisp.pl?gene=MAPK12
MT-ND3	12.035	Mitochondrially Encoded NADH:Ubiquinone Oxidoreductase Core Subunit 3	Protein Coding	MT		10059	10404	ENSG00000198840	P03897	GCMTP010061	https://www.genecards.org/cgi-bin/carddisp.pl?gene=MT-ND3
DDAH1	12.0349	Dimethylarginine Dimethylaminohydrolase 1	Protein Coding	1	p22.3	85318481	85578363	ENSG00000153904	O94760	GC01M085318	https://www.genecards.org/cgi-bin/carddisp.pl?gene=DDAH1
ATR	12.0017	ATR Serine/Threonine Kinase	Protein Coding	3	q23	142449007	142578733	ENSG00000175054	Q13535	GC03M142449	https://www.genecards.org/cgi-bin/carddisp.pl?gene=ATR
MIR21	11.9906	MicroRNA 21	RNA Gene	17	q23.1	59841266	59841337	ENSG00000284190		GC17P112757	https://www.genecards.org/cgi-bin/carddisp.pl?gene=MIR21
FMO5	11.9825	Flavin Containing Dimethylaniline Monoxygenase 5	Protein Coding	1	q21.1	147175351	147243050	ENSG00000131781	P49326	GC01M147175	https://www.genecards.org/cgi-bin/carddisp.pl?gene=FMO5
NRF1	11.9652	Nuclear Respiratory Factor 1	Protein Coding	7	q32.2	129611720	129757082	ENSG00000106459	Q16656	GC07P129611	https://www.genecards.org/cgi-bin/carddisp.pl?gene=NRF1
MT-TL1	11.9559	Mitochondrially Encoded TRNA-Leu (UUA/G) 1	RNA Gene	MT		3230	3304	ENSG00000209082		GCMTP003232	https://www.genecards.org/cgi-bin/carddisp.pl?gene=MT-TL1
CYP11B2	11.9557	Cytochrome P450 Family 11 Subfamily B Member 2	Protein Coding	8	q24.3	142910559	142917843	ENSG00000179142	P19099	GC08M142910	https://www.genecards.org/cgi-bin/carddisp.pl?gene=CYP11B2
NCF2	11.9421	Neutrophil Cytosolic Factor 2	Protein Coding	1	q25.3	183554461	183590905	ENSG00000116701	P19878	GC01M185801	https://www.genecards.org/cgi-bin/carddisp.pl?gene=NCF2
CHUK	11.9417	Component Of Inhibitor Of Nuclear Factor Kappa B Kinase Complex	Protein Coding	10	q24.31	100188300	100229596	ENSG00000213341	O15111	GC10M100415	https://www.genecards.org/cgi-bin/carddisp.pl?gene=CHUK
BAK1	11.927	BCL2 Antagonist/Killer 1	Protein Coding	6	p21.31	33572547	33580293	ENSG00000030110	Q16611	GC06M033572	https://www.genecards.org/cgi-bin/carddisp.pl?gene=BAK1
EIF4E	11.9259	Eukaryotic Translation Initiation Factor 4E	Protein Coding	4	q23	98879276	98929133	ENSG00000151247	P06730	GC04M098879	https://www.genecards.org/cgi-bin/carddisp.pl?gene=EIF4E
DAXX	11.9219	Death Domain Associated Protein	Protein Coding	6	p21.32	33318558	33323016	ENSG00000204209	Q9UER7	GC06M033318	https://www.genecards.org/cgi-bin/carddisp.pl?gene=DAXX
AR	11.9159	Androgen Receptor	Protein Coding	X	q12	67544021	67730619	ENSG00000169083	P10275	GC0XP067544	https://www.genecards.org/cgi-bin/carddisp.pl?gene=AR
DLEU2	11.9156	Deleted In Lymphocytic Leukemia 2	RNA Gene	13	q14.2	49956670	50125720	ENSG00000231607		GC13M049913	https://www.genecards.org/cgi-bin/carddisp.pl?gene=DLEU2
MT-ND4	11.9128	Mitochondrially Encoded NADH:Ubiquinone Oxidoreductase Core Subunit 4	Protein Coding	MT		10760	12137	ENSG00000198886	P03905	GCMTP010762	https://www.genecards.org/cgi-bin/carddisp.pl?gene=MT-ND4
PRKG1	11.9084	Protein Kinase CGMP-Dependent 1	Protein Coding	10	q11.23	50990888	52298423	ENSG00000185532	Q13976	GC10P050991	https://www.genecards.org/cgi-bin/carddisp.pl?gene=PRKG1
BMP2	11.8983	Bone Morphogenetic Protein 2	Protein Coding	20	p12.3	6767686	6780246	ENSG00000125845	P12643	GC20P006767	https://www.genecards.org/cgi-bin/carddisp.pl?gene=BMP2
PTGIS	11.8808	Prostaglandin I2 Synthase	Protein Coding	20	q13.13	49503874	49568137	ENSG00000124212	Q16647	GC20M049503	https://www.genecards.org/cgi-bin/carddisp.pl?gene=PTGIS
PTK2B	11.8784	Protein Tyrosine Kinase 2 Beta	Protein Coding	8	p21.2	27311482	27459391	ENSG00000120899	Q14289	GC08P027311	https://www.genecards.org/cgi-bin/carddisp.pl?gene=PTK2B
NFE2L1	11.8547	NFE2 Like BZIP Transcription Factor 1	Protein Coding	17	q21.32	48048329	48061545	ENSG00000082641	Q14494	GC17P112546	https://www.genecards.org/cgi-bin/carddisp.pl?gene=NFE2L1
BACE1	11.835	Beta-Secretase 1	Protein Coding	11	q23.3	117285232	117316259	ENSG00000186318	P56817	GC11M117285	https://www.genecards.org/cgi-bin/carddisp.pl?gene=BACE1
LOC110973015	11.832	NOS3 5' Regulatory Region	Functional Element							GC07P150988	https://www.genecards.org/cgi-bin/carddisp.pl?gene=LOC110973015
SMPD1	11.7533	Sphingomyelin Phosphodiesterase 1	Protein Coding	11	p15.4	6390440	6394998	ENSG00000166311	P17405	GC11P006390	https://www.genecards.org/cgi-bin/carddisp.pl?gene=SMPD1
RELA	11.7474	RELA Proto-Oncogene, NF-KB Subunit	Protein Coding	11	q13.1	65653599	65663090	ENSG00000173039	Q04206	GC11M065653	https://www.genecards.org/cgi-bin/carddisp.pl?gene=RELA
TRAF2	11.7236	TNF Receptor Associated Factor 2	Protein Coding	9	q34.3	136881912	136926607	ENSG00000127191	Q12933	GC09P136881	https://www.genecards.org/cgi-bin/carddisp.pl?gene=TRAF2
RAF1	11.7017	Raf-1 Proto-Oncogene, Serine/Threonine Kinase	Protein Coding	3	p25.2	12582101	12664201	ENSG00000132155	P04049	GC03M012583	https://www.genecards.org/cgi-bin/carddisp.pl?gene=RAF1
CKM	11.6627	Creatine Kinase, M-Type	Protein Coding	19	q13.32	45306413	45322875	ENSG00000104879	P06732	GC19M045306	https://www.genecards.org/cgi-bin/carddisp.pl?gene=CKM
CFTR	11.6558	CF Transmembrane Conductance Regulator	Protein Coding	7	q31.2	117287120	117715971	ENSG00000001626	P13569	GC07P117287	https://www.genecards.org/cgi-bin/carddisp.pl?gene=CFTR
ERO1A	11.6534	Endoplasmic Reticulum Oxidoreductase 1 Alpha	Protein Coding	14	q22.1	52639915	52695900	ENSG00000197930	Q96HE7	GC14M052640	https://www.genecards.org/cgi-bin/carddisp.pl?gene=ERO1A
DNM1L	11.6534	Dynamin 1 Like	Protein Coding	12	p11.21	32679200	32745650	ENSG00000087470	O00429	GC12P032679	https://www.genecards.org/cgi-bin/carddisp.pl?gene=DNM1L
HMGCL	11.628	3-Hydroxy-3-Methylglutaryl-CoA Lyase	Protein Coding	1	p36.11	23801885	23838620	ENSG00000117305	P35914	GC01M023801	https://www.genecards.org/cgi-bin/carddisp.pl?gene=HMGCL
MRPS25	11.6148	Mitochondrial Ribosomal Protein S25	Protein Coding	3	p25.1	15009611	15065339	ENSG00000131368	P82663	GC03M026216	https://www.genecards.org/cgi-bin/carddisp.pl?gene=MRPS25
GAS5	11.6142	Growth Arrest Specific 5	RNA Gene	1	q25.1	173858559	173868882	ENSG00000234741		GC01M173947	https://www.genecards.org/cgi-bin/carddisp.pl?gene=GAS5
OGDH	11.6093	Oxoglutarate Dehydrogenase	Protein Coding	7	p13	44606572	44709066	ENSG00000105953	Q02218	GC07P044606	https://www.genecards.org/cgi-bin/carddisp.pl?gene=OGDH
HTR2A	11.608	5-Hydroxytryptamine Receptor 2A	Protein Coding	13	q14.2	46831546	46897076	ENSG00000102468	P28223	GC13M046831	https://www.genecards.org/cgi-bin/carddisp.pl?gene=HTR2A
HSPA1B	11.5674	Heat Shock Protein Family A (Hsp70) Member 1B	Protein Coding	6	p21.33	31827738	31830254	ENSG00000204388	P0DMV9	GC06P134837	https://www.genecards.org/cgi-bin/carddisp.pl?gene=HSPA1B
MRPS23	11.5614	Mitochondrial Ribosomal Protein S23	Protein Coding	17	q22	57834781	57850056	ENSG00000181610	Q9Y3D9	GC17M057834	https://www.genecards.org/cgi-bin/carddisp.pl?gene=MRPS23
VIP	11.5577	Vasoactive Intestinal Peptide	Protein Coding	6	q25.2	152750797	152759765	ENSG00000146469	P01282	GC06P152750	https://www.genecards.org/cgi-bin/carddisp.pl?gene=VIP
NFKBIA	11.5512	NFKB Inhibitor Alpha	Protein Coding	14	q13.2	35401079	35404749	ENSG00000100906	P25963	GC14M035401	https://www.genecards.org/cgi-bin/carddisp.pl?gene=NFKBIA
TNFRSF1A	11.5299	TNF Receptor Superfamily Member 1A	Protein Coding	12	p13.31	6328757	6342114	ENSG00000067182	P19438	GC12M006328	https://www.genecards.org/cgi-bin/carddisp.pl?gene=TNFRSF1A
MT-ND5	11.5206	Mitochondrially Encoded NADH:Ubiquinone Oxidoreductase Core Subunit 5	Protein Coding	MT		12337	14148	ENSG00000198786	P03915	GCMTP012339	https://www.genecards.org/cgi-bin/carddisp.pl?gene=MT-ND5
SLC17A5	11.5072	Solute Carrier Family 17 Member 5	Protein Coding	6	q13	73593379	73653992	ENSG00000119899	Q9NRA2	GC06M073593	https://www.genecards.org/cgi-bin/carddisp.pl?gene=SLC17A5
DRD2	11.4926	Dopamine Receptor D2	Protein Coding	11	q23.2	113409605	113475691	ENSG00000149295	P14416	GC11M113409	https://www.genecards.org/cgi-bin/carddisp.pl?gene=DRD2
VHL	11.4849	Von Hippel-Lindau Tumor Suppressor	Protein Coding	3	p25.3	10141778	10153667	ENSG00000134086	P40337	GC03P021526	https://www.genecards.org/cgi-bin/carddisp.pl?gene=VHL
ACP1	11.4794	Acid Phosphatase 1	Protein Coding	2	p25.3	264140	278283	ENSG00000143727	P24666	GC02P000841	https://www.genecards.org/cgi-bin/carddisp.pl?gene=ACP1
SCARA3	11.4688	Scavenger Receptor Class A Member 3	Protein Coding	8	p21.1	27633868	27676776	ENSG00000168077	Q6AZY7	GC08P027633	https://www.genecards.org/cgi-bin/carddisp.pl?gene=SCARA3
ALDH9A1	11.468	Aldehyde Dehydrogenase 9 Family Member A1	Protein Coding	1	q24.1	165662216	165698562	ENSG00000143149	P49189	GC01M165688	https://www.genecards.org/cgi-bin/carddisp.pl?gene=ALDH9A1
SLC7A11	11.446	Solute Carrier Family 7 Member 11	Protein Coding	4	q28.3	138164097	138242349	ENSG00000151012	Q9UPY5	GC04M138164	https://www.genecards.org/cgi-bin/carddisp.pl?gene=SLC7A11
FN1	11.4272	Fibronectin 1	Protein Coding	2	q35	215360440	215436073	ENSG00000115414	P02751	GC02M215360	https://www.genecards.org/cgi-bin/carddisp.pl?gene=FN1
GSTM3	11.4247	Glutathione S-Transferase Mu 3	Protein Coding	1	p13.3	109733932	109741038	ENSG00000134202	P21266	GC01M109733	https://www.genecards.org/cgi-bin/carddisp.pl?gene=GSTM3
UCP1	11.4013	Uncoupling Protein 1	Protein Coding	4	q31.1	140559431	140568961	ENSG00000109424	P25874	GC04M140559	https://www.genecards.org/cgi-bin/carddisp.pl?gene=UCP1
STK4	11.3962	Serine/Threonine Kinase 4	Protein Coding	20	q13.12	44966494	45080021	ENSG00000101109	Q13043	GC20P044966	https://www.genecards.org/cgi-bin/carddisp.pl?gene=STK4
PRNP	11.3942	Prion Protein (Kanno Blood Group)	Protein Coding	20	p13	4686350	4701590	ENSG00000171867	F7VJQ1	GC20P004686	https://www.genecards.org/cgi-bin/carddisp.pl?gene=PRNP
MT-TP	11.3642	Mitochondrially Encoded TRNA-Pro (CCN)	RNA Gene	MT		15956	16023	ENSG00000210196		GCMTM015957	https://www.genecards.org/cgi-bin/carddisp.pl?gene=MT-TP
RNY5	11.355	RNA, Ro60-Associated Y5	RNA Gene							GC07P148941	https://www.genecards.org/cgi-bin/carddisp.pl?gene=RNY5
KCNE1	11.3519	Potassium Voltage-Gated Channel Subfamily E Regulatory Subunit 1	Protein Coding	21	q22.12	34446688	34512214	ENSG00000180509	P15382	GC21M034446	https://www.genecards.org/cgi-bin/carddisp.pl?gene=KCNE1
CRAT	11.3511	Carnitine O-Acetyltransferase	Protein Coding	9	q34.11	129094142	129111189	ENSG00000095321	P43155	GC09M129094	https://www.genecards.org/cgi-bin/carddisp.pl?gene=CRAT
LPO	11.3505	Lactoperoxidase	Protein Coding	17	q22	58218548	58268518	ENSG00000167419	P22079	GC17P058218	https://www.genecards.org/cgi-bin/carddisp.pl?gene=LPO
LOC111365141	11.3483	NOS2 5' Regulatory Region	Functional Element							GC17P027800	https://www.genecards.org/cgi-bin/carddisp.pl?gene=LOC111365141
MRPS28	11.339	Mitochondrial Ribosomal Protein S28	Protein Coding	8	q21.13	79918717	80030289	ENSG00000147586	Q9Y2Q9	GC08M079977	https://www.genecards.org/cgi-bin/carddisp.pl?gene=MRPS28
NDUFS3	11.3387	NADH:Ubiquinone Oxidoreductase Core Subunit S3	Protein Coding	11	p11.2	47565336	47584562	ENSG00000213619	O75489	GC11P047791	https://www.genecards.org/cgi-bin/carddisp.pl?gene=NDUFS3
ADM	11.3332	Adrenomedullin	Protein Coding	11	p15.4	10305073	10307397	ENSG00000148926	P35318	GC11P011175	https://www.genecards.org/cgi-bin/carddisp.pl?gene=ADM
CUL3	11.3276	Cullin 3	Protein Coding	2	q36.2	224470150	224585397	ENSG00000036257	Q13618	GC02M224470	https://www.genecards.org/cgi-bin/carddisp.pl?gene=CUL3
CKB	11.3177	Creatine Kinase B	Protein Coding	14	q32.33	103519667	103522833	ENSG00000166165	P12277	GC14M103519	https://www.genecards.org/cgi-bin/carddisp.pl?gene=CKB
GHRL	11.3091	Ghrelin And Obestatin Prepropeptide	Protein Coding	3	p25.3	10285666	10292947	ENSG00000157017	Q9UBU3	GC03M010285	https://www.genecards.org/cgi-bin/carddisp.pl?gene=GHRL
IRS1	11.3084	Insulin Receptor Substrate 1	Protein Coding	2	q36.3	226731312	226799820	ENSG00000169047	P35568	GC02M226731	https://www.genecards.org/cgi-bin/carddisp.pl?gene=IRS1
AOC3	11.2884	Amine Oxidase Copper Containing 3	Protein Coding	17	q21.31	42851184	42858130	ENSG00000131471	Q16853	GC17P042851	https://www.genecards.org/cgi-bin/carddisp.pl?gene=AOC3
CREBBP	11.2771	CREB Binding Protein	Protein Coding	16	p13.3	3725054	3880713	ENSG00000005339	Q92793	GC16M020489	https://www.genecards.org/cgi-bin/carddisp.pl?gene=CREBBP
BAD	11.2496	BCL2 Associated Agonist Of Cell Death	Protein Coding	11	q13.1	64269830	64284704	ENSG00000002330	Q92934	GC11M125317	https://www.genecards.org/cgi-bin/carddisp.pl?gene=BAD
FMO2	11.247	Flavin Containing Dimethylaniline Monoxygenase 2	Protein Coding	1	q24.3	171185249	171212686	ENSG00000094963	Q99518	GC01P171185	https://www.genecards.org/cgi-bin/carddisp.pl?gene=FMO2
SUOX	11.2409	Sulfite Oxidase	Protein Coding	12	q13.2	55997180	56006641	ENSG00000139531	P51687	GC12P055997	https://www.genecards.org/cgi-bin/carddisp.pl?gene=SUOX
CASP4	11.225	Caspase 4	Protein Coding	11	q22.3	104942866	104969366	ENSG00000196954	P49662	GC11M104942	https://www.genecards.org/cgi-bin/carddisp.pl?gene=CASP4
CDK2	11.2074	Cyclin Dependent Kinase 2	Protein Coding	12	q13.2	55966781	55972789	ENSG00000123374	P24941	GC12P055966	https://www.genecards.org/cgi-bin/carddisp.pl?gene=CDK2
MIR34A	11.1995	MicroRNA 34a	RNA Gene	1	p36.22	9151668	9151777	ENSG00000284357		GC01M014460	https://www.genecards.org/cgi-bin/carddisp.pl?gene=MIR34A
TRE-TTC3-1	11.1958	TRNA-Glu (Anticodon TTC) 3-1	RNA Gene							GC01P041019	https://www.genecards.org/cgi-bin/carddisp.pl?gene=TRE-TTC3-1
ALDH1A1	11.187	Aldehyde Dehydrogenase 1 Family Member A1	Protein Coding	9	q21.13	72900671	73080442	ENSG00000165092	P00352	GC09M072900	https://www.genecards.org/cgi-bin/carddisp.pl?gene=ALDH1A1
NEIL1	11.1686	Nei Like DNA Glycosylase 1	Protein Coding	15	q24.2	75346955	75357115	ENSG00000140398	Q96FI4	GC15P075346	https://www.genecards.org/cgi-bin/carddisp.pl?gene=NEIL1
MT-ND2	11.1634	Mitochondrially Encoded NADH:Ubiquinone Oxidoreductase Core Subunit 2	Protein Coding	MT		4470	5511	ENSG00000198763	P03891	GCMTP004472	https://www.genecards.org/cgi-bin/carddisp.pl?gene=MT-ND2
HYOU1	11.1506	Hypoxia Up-Regulated 1	Protein Coding	11	q23.3	119044188	119057227	ENSG00000149428	Q9Y4L1	GC11M126548	https://www.genecards.org/cgi-bin/carddisp.pl?gene=HYOU1
MFN2	11.1363	Mitofusin 2	Protein Coding	1	p36.22	11980181	12015211	ENSG00000116688	O95140	GC01P011980	https://www.genecards.org/cgi-bin/carddisp.pl?gene=MFN2
MUC1	11.1214	Mucin 1, Cell Surface Associated	Protein Coding	1	q22	155185824	155192916	ENSG00000185499	P15941	GC01M155185	https://www.genecards.org/cgi-bin/carddisp.pl?gene=MUC1
MTR	11.1039	5-Methyltetrahydrofolate-Homocysteine Methyltransferase	Protein Coding	1	q43	236795260	236921278	ENSG00000116984	Q99707	GC01P236795	https://www.genecards.org/cgi-bin/carddisp.pl?gene=MTR
IKBKB	11.1002	Inhibitor Of Nuclear Factor Kappa B Kinase Subunit Beta	Protein Coding	8	p11.21	42271302	42332460	ENSG00000104365	O14920	GC08P042271	https://www.genecards.org/cgi-bin/carddisp.pl?gene=IKBKB
GCDH	11.0737	Glutaryl-CoA Dehydrogenase	Protein Coding	19	p13.13	12891128	12915126	ENSG00000105607	Q92947	GC19P012891	https://www.genecards.org/cgi-bin/carddisp.pl?gene=GCDH
HTR1A	11.0628	5-Hydroxytryptamine Receptor 1A	Protein Coding	5	q12.3	63957874	63962507	ENSG00000178394	P08908	GC05M063960	https://www.genecards.org/cgi-bin/carddisp.pl?gene=HTR1A
GADD45A	11.057	Growth Arrest And DNA Damage Inducible Alpha	Protein Coding	1	p31.3	67685201	67688334	ENSG00000116717	P24522	GC01P067685	https://www.genecards.org/cgi-bin/carddisp.pl?gene=GADD45A
GLO1	11.0431	Glyoxalase I	Protein Coding	6	p21.2	38675925	38703145	ENSG00000124767	Q04760	GC06M093944	https://www.genecards.org/cgi-bin/carddisp.pl?gene=GLO1
UGT1A1	11.043	UDP Glucuronosyltransferase Family 1 Member A1	Protein Coding	2	q37.1	233760270	233773300	ENSG00000241635	P22309	GC02P233760	https://www.genecards.org/cgi-bin/carddisp.pl?gene=UGT1A1
PTK2	11.029	Protein Tyrosine Kinase 2	Protein Coding	8	q24.3	140657900	141002216	ENSG00000169398	Q05397	GC08M140657	https://www.genecards.org/cgi-bin/carddisp.pl?gene=PTK2
PTPN1	11.0224	Protein Tyrosine Phosphatase Non-Receptor Type 1	Protein Coding	20	q13.13	50510321	50585241	ENSG00000196396	P18031	GC20P050510	https://www.genecards.org/cgi-bin/carddisp.pl?gene=PTPN1
DLD	11.0172	Dihydrolipoamide Dehydrogenase	Protein Coding	7	q31.1	107891162	107931730	ENSG00000091140	P09622	GC07P107906	https://www.genecards.org/cgi-bin/carddisp.pl?gene=DLD
LINC01554	11.0053	Long Intergenic Non-Protein Coding RNA 1554	RNA Gene	5	q15	95838245	95860141	ENSG00000236882	Q52M75	GC05P095838	https://www.genecards.org/cgi-bin/carddisp.pl?gene=LINC01554
SGK1	10.9949	Serum/Glucocorticoid Regulated Kinase 1	Protein Coding	6	q23.2	134169248	134318112	ENSG00000118515	O00141	GC06M134169	https://www.genecards.org/cgi-bin/carddisp.pl?gene=SGK1
NDUFC2	10.9866	NADH:Ubiquinone Oxidoreductase Subunit C2	Protein Coding	11	q14.1	78068297	78079862	ENSG00000151366	O95298	GC11M078068	https://www.genecards.org/cgi-bin/carddisp.pl?gene=NDUFC2
IL2	10.9714	Interleukin 2	Protein Coding	4	q27	122451470	122456725	ENSG00000109471	P60568	GC04M122451	https://www.genecards.org/cgi-bin/carddisp.pl?gene=IL2
TEFM	10.953	Transcription Elongation Factor, Mitochondrial	Protein Coding	17	q11.2	30897336	30906238	ENSG00000172171	Q96QE5	GC17M030897	https://www.genecards.org/cgi-bin/carddisp.pl?gene=TEFM
NDUFB9	10.9469	NADH:Ubiquinone Oxidoreductase Subunit B9	Protein Coding	8	q24.13	124539101	124580648	ENSG00000147684	Q9Y6M9	GC08P124539	https://www.genecards.org/cgi-bin/carddisp.pl?gene=NDUFB9
XRCC1	10.9267	X-Ray Repair Cross Complementing 1	Protein Coding	19	q13.31	43543311	43580473	ENSG00000073050	P18887	GC19M043543	https://www.genecards.org/cgi-bin/carddisp.pl?gene=XRCC1
TRIM21	10.9235	Tripartite Motif Containing 21	Protein Coding	11	p15.4	4384897	4393702	ENSG00000132109	P19474	GC11M004384	https://www.genecards.org/cgi-bin/carddisp.pl?gene=TRIM21
TRR-TCT2-1	10.9232	TRNA-Arg (Anticodon TCT) 2-1	RNA Gene							GC17P111211	https://www.genecards.org/cgi-bin/carddisp.pl?gene=TRR-TCT2-1
CLEC4A	10.8711	C-Type Lectin Domain Family 4 Member A	Protein Coding	12	p13.31	8123617	8138607	ENSG00000111729	Q9UMR7	GC12P039023	https://www.genecards.org/cgi-bin/carddisp.pl?gene=CLEC4A
MT-TK	10.8543	Mitochondrially Encoded TRNA-Lys (AAA/G)	RNA Gene	MT		8295	8364	ENSG00000210156		GCMTP008297	https://www.genecards.org/cgi-bin/carddisp.pl?gene=MT-TK
CYP2A6	10.8335	Cytochrome P450 Family 2 Subfamily A Member 6	Protein Coding	19	q13.2	40843541	40850447	ENSG00000255974	P11509	GC19M040843	https://www.genecards.org/cgi-bin/carddisp.pl?gene=CYP2A6
AHSP	10.816	Alpha Hemoglobin Stabilizing Protein	Protein Coding	16	p11.2	31527900	31528803	ENSG00000169877	Q9NZD4	GC16P031527	https://www.genecards.org/cgi-bin/carddisp.pl?gene=AHSP
HSP90AB1	10.8071	Heat Shock Protein 90 Alpha Family Class B Member 1	Protein Coding	6	p21.1	44246166	44253888	ENSG00000096384	P08238	GC06P044246	https://www.genecards.org/cgi-bin/carddisp.pl?gene=HSP90AB1
BCS1L	10.8024	BCS1 Homolog, Ubiquinol-Cytochrome C Reductase Complex Chaperone	Protein Coding	2	q35	218658764	218663443	ENSG00000074582	Q9Y276	GC02P218658	https://www.genecards.org/cgi-bin/carddisp.pl?gene=BCS1L
SLC22A5	10.7967	Solute Carrier Family 22 Member 5	Protein Coding	5	q31.1	132369710	132395613	ENSG00000197375	O76082	GC05P132369	https://www.genecards.org/cgi-bin/carddisp.pl?gene=SLC22A5
CALCA	10.7822	Calcitonin Related Polypeptide Alpha	Protein Coding	11	p15.2	14966622	14972354	ENSG00000110680	P06881	GC11M014966	https://www.genecards.org/cgi-bin/carddisp.pl?gene=CALCA
SLC6A3	10.7682	Solute Carrier Family 6 Member 3	Protein Coding	5	p15.33	1392794	1445440	ENSG00000142319	Q01959	GC05M001392	https://www.genecards.org/cgi-bin/carddisp.pl?gene=SLC6A3
CHEK1	10.7596	Checkpoint Kinase 1	Protein Coding	11	q24.2	125625163	125676255	ENSG00000149554	O14757	GC11P125625	https://www.genecards.org/cgi-bin/carddisp.pl?gene=CHEK1
PPARD	10.7505	Peroxisome Proliferator Activated Receptor Delta	Protein Coding	6	p21.31	35342558	35428191	ENSG00000112033	Q03181	GC06P134964	https://www.genecards.org/cgi-bin/carddisp.pl?gene=PPARD
KRAS	10.7479	KRAS Proto-Oncogene, GTPase	Protein Coding	12	p12.1	25205246	25250936	ENSG00000133703	P01116	GC12M029682	https://www.genecards.org/cgi-bin/carddisp.pl?gene=KRAS
PAH	10.7232	Phenylalanine Hydroxylase	Protein Coding	12	q23.2	102836889	102958410	ENSG00000171759	P00439	GC12M102836	https://www.genecards.org/cgi-bin/carddisp.pl?gene=PAH
OPRM1	10.7124	Opioid Receptor Mu 1	Protein Coding	6	q25.2	154010496	154246867	ENSG00000112038	P35372	GC06P154267	https://www.genecards.org/cgi-bin/carddisp.pl?gene=OPRM1
FASLG	10.7097	Fas Ligand	Protein Coding	1	q24.3	172659103	172666876	ENSG00000117560	P48023	GC01P172659	https://www.genecards.org/cgi-bin/carddisp.pl?gene=FASLG
IDH1	10.7057	Isocitrate Dehydrogenase (NADP(+)) 1	Protein Coding	2	q34	208236229	208266074	ENSG00000138413	O75874	GC02M208236	https://www.genecards.org/cgi-bin/carddisp.pl?gene=IDH1
SDHC	10.6862	Succinate Dehydrogenase Complex Subunit C	Protein Coding	1	q23.3	161314381	161363206	ENSG00000143252	Q99643	GC01P161314	https://www.genecards.org/cgi-bin/carddisp.pl?gene=SDHC
CASP2	10.6612	Caspase 2	Protein Coding	7	q34	143288215	143307696	ENSG00000106144	P42575	GC07P157914	https://www.genecards.org/cgi-bin/carddisp.pl?gene=CASP2
NDUFAF2	10.6574	NADH:Ubiquinone Oxidoreductase Complex Assembly Factor 2	Protein Coding	5	q12.1	60945177	61154531	ENSG00000164182	Q8N183	GC05P060945	https://www.genecards.org/cgi-bin/carddisp.pl?gene=NDUFAF2
CTSB	10.634	Cathepsin B	Protein Coding	8	p23.1	11842524	11869533	ENSG00000164733	P07858	GC08M011842	https://www.genecards.org/cgi-bin/carddisp.pl?gene=CTSB
NDUFS7	10.6293	NADH:Ubiquinone Oxidoreductase Core Subunit S7	Protein Coding	19	p13.3	1383527	1395589	ENSG00000115286	O75251	GC19P111868	https://www.genecards.org/cgi-bin/carddisp.pl?gene=NDUFS7
CDKN1B	10.621	Cyclin Dependent Kinase Inhibitor 1B	Protein Coding	12	p13.1	12685498	12722369	ENSG00000111276	P46527	GC12P039206	https://www.genecards.org/cgi-bin/carddisp.pl?gene=CDKN1B
E2F1	10.605	E2F Transcription Factor 1	Protein Coding	20	q11.22	33675477	33686385	ENSG00000101412	Q01094	GC20M033675	https://www.genecards.org/cgi-bin/carddisp.pl?gene=E2F1
MMP1	10.5921	Matrix Metallopeptidase 1	Protein Coding	11	q22.2	102789401	102798160	ENSG00000196611	P03956	GC11M126178	https://www.genecards.org/cgi-bin/carddisp.pl?gene=MMP1
SESN1	10.5895	Sestrin 1	Protein Coding	6	q21	108984309	109094846	ENSG00000080546	Q9Y6P5	GC06M108986	https://www.genecards.org/cgi-bin/carddisp.pl?gene=SESN1
HBA1	10.5892	Hemoglobin Subunit Alpha 1	Protein Coding	16	p13.3	176680	177522	ENSG00000206172	P69905	GC16P080149	https://www.genecards.org/cgi-bin/carddisp.pl?gene=HBA1
GDF15	10.5875	Growth Differentiation Factor 15	Protein Coding	19	p13.11	18374731	18389176	ENSG00000130513	Q99988	GC19P112633	https://www.genecards.org/cgi-bin/carddisp.pl?gene=GDF15
BRAF	10.5684	B-Raf Proto-Oncogene, Serine/Threonine Kinase	Protein Coding	7	q34	140719327	140924929	ENSG00000157764	P15056	GC07M140773	https://www.genecards.org/cgi-bin/carddisp.pl?gene=BRAF
COX4I1	10.5671	Cytochrome C Oxidase Subunit 4I1	Protein Coding	16	q24.1	85798633	85807068	ENSG00000131143	P13073	GC16P085798	https://www.genecards.org/cgi-bin/carddisp.pl?gene=COX4I1
FOXO4	10.565	Forkhead Box O4	Protein Coding	X	q13.1	71095851	71103532	ENSG00000184481	P98177	GC0XP071095	https://www.genecards.org/cgi-bin/carddisp.pl?gene=FOXO4
HCRT	10.5521	Hypocretin Neuropeptide Precursor	Protein Coding	17	q21.2	42184060	42185452	ENSG00000161610	O43612	GC17M077709	https://www.genecards.org/cgi-bin/carddisp.pl?gene=HCRT
SCP2	10.5295	Sterol Carrier Protein 2	Protein Coding	1	p32.3	52927276	53051698	ENSG00000116171	P22307	GC01P052927	https://www.genecards.org/cgi-bin/carddisp.pl?gene=SCP2
CDK5	10.5215	Cyclin Dependent Kinase 5	Protein Coding	7	q36.1	151053815	151057897	ENSG00000164885	Q00535	GC07M151053	https://www.genecards.org/cgi-bin/carddisp.pl?gene=CDK5
SMAD3	10.5171	SMAD Family Member 3	Protein Coding	15	q22.33	67063763	67195173	ENSG00000166949	P84022	GC15P067063	https://www.genecards.org/cgi-bin/carddisp.pl?gene=SMAD3
TRPA1	10.4997	Transient Receptor Potential Cation Channel Subfamily A Member 1	Protein Coding	8	q21.11	72019917	72075584	ENSG00000104321	O75762	GC08M072019	https://www.genecards.org/cgi-bin/carddisp.pl?gene=TRPA1
CSNK2A1	10.4994	Casein Kinase 2 Alpha 1	Protein Coding	20	p13	472498	543835	ENSG00000101266	P68400	GC20M000472	https://www.genecards.org/cgi-bin/carddisp.pl?gene=CSNK2A1
MIR320A	10.486	MicroRNA 320a	RNA Gene	8	p21.3	22244962	22245043	ENSG00000208037		GC08M022306	https://www.genecards.org/cgi-bin/carddisp.pl?gene=MIR320A
CTSD	10.4789	Cathepsin D	Protein Coding	11	p15.5	1752752	1764573	ENSG00000117984	P07339	GC11M001752	https://www.genecards.org/cgi-bin/carddisp.pl?gene=CTSD
CNR1	10.4746	Cannabinoid Receptor 1	Protein Coding	6	q15	88139864	88166347	ENSG00000118432	P21554	GC06M088139	https://www.genecards.org/cgi-bin/carddisp.pl?gene=CNR1
DSPP	10.4686	Dentin Sialophosphoprotein	Protein Coding	4	q22.1	87608529	87616873	ENSG00000152591	Q9NZW4	GC04P087608	https://www.genecards.org/cgi-bin/carddisp.pl?gene=DSPP
PLAT	10.4608	Plasminogen Activator, Tissue Type	Protein Coding	8	p11.21	42174718	42207709	ENSG00000104368	P00750	GC08M042174	https://www.genecards.org/cgi-bin/carddisp.pl?gene=PLAT
PTPN11	10.4581	Protein Tyrosine Phosphatase Non-Receptor Type 11	Protein Coding	12	q24.13	112418351	112509918	ENSG00000179295	Q06124	GC12P112418	https://www.genecards.org/cgi-bin/carddisp.pl?gene=PTPN11
CDC42	10.4499	Cell Division Cycle 42	Protein Coding	1	p36.12	22052627	22101360	ENSG00000070831	P60953	GC01P022052	https://www.genecards.org/cgi-bin/carddisp.pl?gene=CDC42
ELAVL1	10.4354	ELAV Like RNA Binding Protein 1	Protein Coding	19	p13.2	7958573	8005659	ENSG00000066044	Q15717	GC19M007958	https://www.genecards.org/cgi-bin/carddisp.pl?gene=ELAVL1
CYP27A1	10.4195	Cytochrome P450 Family 27 Subfamily A Member 1	Protein Coding	2	q35	218781749	218815293	ENSG00000135929	Q02318	GC02P218781	https://www.genecards.org/cgi-bin/carddisp.pl?gene=CYP27A1
KCNMA1	10.4158	Potassium Calcium-Activated Channel Subfamily M Alpha 1	Protein Coding	10	q22.3	76869601	77638369	ENSG00000156113	Q12791	GC10M076869	https://www.genecards.org/cgi-bin/carddisp.pl?gene=KCNMA1
ATP13A2	10.4074	ATPase Cation Transporting 13A2	Protein Coding	1	p36.13	16985958	17011928	ENSG00000159363	Q9NQ11	GC01M016985	https://www.genecards.org/cgi-bin/carddisp.pl?gene=ATP13A2
IL1RN	10.4016	Interleukin 1 Receptor Antagonist	Protein Coding	2	q14.1	113099315	113134016	ENSG00000136689	P18510	GC02P143688	https://www.genecards.org/cgi-bin/carddisp.pl?gene=IL1RN
PRKCZ	10.3938	Protein Kinase C Zeta	Protein Coding	1	p36.33	2050411	2185395	ENSG00000067606	Q05513	GC01P020522	https://www.genecards.org/cgi-bin/carddisp.pl?gene=PRKCZ
BCHE	10.3741	Butyrylcholinesterase	Protein Coding	3	q26.1	165772904	165837462	ENSG00000114200	P06276	GC03M165772	https://www.genecards.org/cgi-bin/carddisp.pl?gene=BCHE
MT-RNR1	10.3707	Mitochondrially Encoded 12S RRNA	RNA Gene	MT		648	1601	ENSG00000211459	A0A0C5B5G6	GCMTP000642	https://www.genecards.org/cgi-bin/carddisp.pl?gene=MT-RNR1
NDUFV2	10.3597	NADH:Ubiquinone Oxidoreductase Core Subunit V2	Protein Coding	18	p11.22	9102630	9134345	ENSG00000178127	P19404	GC18P009106	https://www.genecards.org/cgi-bin/carddisp.pl?gene=NDUFV2
NOTCH1	10.3564	Notch Receptor 1	Protein Coding	9	q34.3	136494433	136546048	ENSG00000148400	P46531	GC09M138715	https://www.genecards.org/cgi-bin/carddisp.pl?gene=NOTCH1
JUNB	10.334	JunB Proto-Oncogene, AP-1 Transcription Factor Subunit	Protein Coding	19	p13.13	12791486	12793315	ENSG00000171223	P17275	GC19P012791	https://www.genecards.org/cgi-bin/carddisp.pl?gene=JUNB
CAMK2G	10.3318	Calcium/Calmodulin Dependent Protein Kinase II Gamma	Protein Coding	10	q22.2	73812501	73874591	ENSG00000148660	Q13555	GC10M073812	https://www.genecards.org/cgi-bin/carddisp.pl?gene=CAMK2G
XIST	10.3276	X Inactive Specific Transcript	RNA Gene	X	q13.2	73820649	73852723	ENSG00000229807		GC0XM073820	https://www.genecards.org/cgi-bin/carddisp.pl?gene=XIST
NDUFS6	10.3264	NADH:Ubiquinone Oxidoreductase Subunit S6	Protein Coding	5	p15.33	1801407	1816048	ENSG00000145494	O75380	GC05P001801	https://www.genecards.org/cgi-bin/carddisp.pl?gene=NDUFS6
CCND1	10.3248	Cyclin D1	Protein Coding	11	q13.3	69641156	69654474	ENSG00000110092	P24385	GC11P069641	https://www.genecards.org/cgi-bin/carddisp.pl?gene=CCND1
CASP7	10.3167	Caspase 7	Protein Coding	10	q25.3	113679162	113730907	ENSG00000165806	P55210	GC10P113679	https://www.genecards.org/cgi-bin/carddisp.pl?gene=CASP7
CASP1	10.3154	Caspase 1	Protein Coding	11	q22.3	105025397	105035250	ENSG00000137752	P29466	GC11M105025	https://www.genecards.org/cgi-bin/carddisp.pl?gene=CASP1
PIK3R1	10.313	Phosphoinositide-3-Kinase Regulatory Subunit 1	Protein Coding	5	q13.1	68215740	68301821	ENSG00000145675	P27986	GC05P068215	https://www.genecards.org/cgi-bin/carddisp.pl?gene=PIK3R1
GPT	10.3055	Glutamic--Pyruvic Transaminase	Protein Coding	8	q24.3	144502973	144507174	ENSG00000167701	P24298	GC08P144502	https://www.genecards.org/cgi-bin/carddisp.pl?gene=GPT
ACHE	10.2981	Acetylcholinesterase (Yt Blood Group)	Protein Coding	7	q22.1	100889994	100896974	ENSG00000087085	P22303	GC07M100889	https://www.genecards.org/cgi-bin/carddisp.pl?gene=ACHE
GSTA4	10.2935	Glutathione S-Transferase Alpha 4	Protein Coding	6	p12.2	52977948	52995304	ENSG00000170899	O15217	GC06M052977	https://www.genecards.org/cgi-bin/carddisp.pl?gene=GSTA4
GLUL	10.2869	Glutamate-Ammonia Ligase	Protein Coding	1	q25.3	182378098	182392206	ENSG00000135821	P15104	GC01M182378	https://www.genecards.org/cgi-bin/carddisp.pl?gene=GLUL
APAF1	10.2826	Apoptotic Peptidase Activating Factor 1	Protein Coding	12	q23.1	98645149	98735433	ENSG00000120868	O14727	GC12P098645	https://www.genecards.org/cgi-bin/carddisp.pl?gene=APAF1
STAT1	10.2785	Signal Transducer And Activator Of Transcription 1	Protein Coding	2	q32.2	190908460	191020960	ENSG00000115415	P42224	GC02M190908	https://www.genecards.org/cgi-bin/carddisp.pl?gene=STAT1
TRAF6	10.2757	TNF Receptor Associated Factor 6	Protein Coding	11	p12	36483769	36510272	ENSG00000175104	Q9Y4K3	GC11M036467	https://www.genecards.org/cgi-bin/carddisp.pl?gene=TRAF6
SCARB1	10.2754	Scavenger Receptor Class B Member 1	Protein Coding	12	q24.31	124776856	124882668	ENSG00000073060	Q8WTV0	GC12M124776	https://www.genecards.org/cgi-bin/carddisp.pl?gene=SCARB1
UQCRFS1	10.2624	Ubiquinol-Cytochrome C Reductase, Rieske Iron-Sulfur Polypeptide 1	Protein Coding	19	q12	29205320	29213151	ENSG00000169021	P47985	GC19M029205	https://www.genecards.org/cgi-bin/carddisp.pl?gene=UQCRFS1
GUCY1A1	10.2279	Guanylate Cyclase 1 Soluble Subunit Alpha 1	Protein Coding	4	q32.1	155666726	155737059	ENSG00000164116	Q02108	GC04P155667	https://www.genecards.org/cgi-bin/carddisp.pl?gene=GUCY1A1
ACO1	10.2146	Aconitase 1	Protein Coding	9	p21.1	32384603	32454769	ENSG00000122729	P21399	GC09P032374	https://www.genecards.org/cgi-bin/carddisp.pl?gene=ACO1
NDUFA9	10.1931	NADH:Ubiquinone Oxidoreductase Subunit A9	Protein Coding	12	p13.32	4649095	4694317	ENSG00000139180	Q16795	GC12P004649	https://www.genecards.org/cgi-bin/carddisp.pl?gene=NDUFA9
EIF2AK4	10.192	Eukaryotic Translation Initiation Factor 2 Alpha Kinase 4	Protein Coding	15	q15.1	39934115	40035591	ENSG00000128829	Q9P2K8	GC15P039934	https://www.genecards.org/cgi-bin/carddisp.pl?gene=EIF2AK4
MRPS14	10.1908	Mitochondrial Ribosomal Protein S14	Protein Coding	1	q25.1	175010789	175023425	ENSG00000120333	O60783	GC01M175010	https://www.genecards.org/cgi-bin/carddisp.pl?gene=MRPS14
EIF2B5	10.19	Eukaryotic Translation Initiation Factor 2B Subunit Epsilon	Protein Coding	3	q27.1	184135038	184146127	ENSG00000145191	Q13144	GC03P184135	https://www.genecards.org/cgi-bin/carddisp.pl?gene=EIF2B5
TRC-GCA24-1	10.1899	TRNA-Cys (GCA) 24-1	RNA Gene							GC17M077502	https://www.genecards.org/cgi-bin/carddisp.pl?gene=TRC-GCA24-1
UGT1A6	10.1846	UDP Glucuronosyltransferase Family 1 Member A6	Protein Coding	2	q37.1	233691607	233773300	ENSG00000167165	P19224	GC02P233691	https://www.genecards.org/cgi-bin/carddisp.pl?gene=UGT1A6
BAG3	10.1842	BAG Cochaperone 3	Protein Coding	10	q26.11	119651380	119677819	ENSG00000151929	O95817	GC10P119651	https://www.genecards.org/cgi-bin/carddisp.pl?gene=BAG3
FMO4	10.1747	Flavin Containing Dimethylaniline Monoxygenase 4	Protein Coding	1	q24.3	171314183	171342084	ENSG00000076258	P31512	GC01P171315	https://www.genecards.org/cgi-bin/carddisp.pl?gene=FMO4
PECAM1	10.1717	Platelet And Endothelial Cell Adhesion Molecule 1	Protein Coding	17	q23.3	64319415	64413776	ENSG00000261371	P16284	GC17M064319	https://www.genecards.org/cgi-bin/carddisp.pl?gene=PECAM1
ADRB1	10.1709	Adrenoceptor Beta 1	Protein Coding	10	q25.3	114043866	114046904	ENSG00000043591	P08588	GC10P114046	https://www.genecards.org/cgi-bin/carddisp.pl?gene=ADRB1
MIR133B	10.1598	MicroRNA 133b	RNA Gene	6	p12.2	52148923	52149041	ENSG00000199080		GC06P052148	https://www.genecards.org/cgi-bin/carddisp.pl?gene=MIR133B
ALAD	10.1534	Aminolevulinate Dehydratase	Protein Coding	9	q32	113386312	113401290	ENSG00000148218	P13716	GC09M113386	https://www.genecards.org/cgi-bin/carddisp.pl?gene=ALAD
ALOX12	10.1487	Arachidonate 12-Lipoxygenase, 12S Type	Protein Coding	17	p13.1	6996049	7010754	ENSG00000108839	P18054	GC17P111131	https://www.genecards.org/cgi-bin/carddisp.pl?gene=ALOX12
FMR1	10.1443	Fragile X Messenger Ribonucleoprotein 1	Protein Coding	X	q27.3	147911919	147951125	ENSG00000102081	Q06787	GC0XP148000	https://www.genecards.org/cgi-bin/carddisp.pl?gene=FMR1
GPX8	10.1398	Glutathione Peroxidase 8 (Putative)	Protein Coding	5	q11.2	55160167	55167297	ENSG00000164294	Q8TED1	GC05P055160	https://www.genecards.org/cgi-bin/carddisp.pl?gene=GPX8
HTRA2	10.1366	HtrA Serine Peptidase 2	Protein Coding	2	p13.1	74529596	74533350	ENSG00000115317	O43464	GC02P074529	https://www.genecards.org/cgi-bin/carddisp.pl?gene=HTRA2
MIR146A	10.1344	MicroRNA 146a	RNA Gene	5	q33.3	160485352	160485450	ENSG00000283733		GC05P160485	https://www.genecards.org/cgi-bin/carddisp.pl?gene=MIR146A
MICB	10.1279	MHC Class I Polypeptide-Related Sequence B	Protein Coding	6	p21.33	31494881	31511124	ENSG00000204516	Q29980	GC06P134815	https://www.genecards.org/cgi-bin/carddisp.pl?gene=MICB
GJA1	10.1153	Gap Junction Protein Alpha 1	Protein Coding	6	q22.31	121435595	121449727	ENSG00000152661	P17302	GC06P136245	https://www.genecards.org/cgi-bin/carddisp.pl?gene=GJA1
PLA2G6	10.1089	Phospholipase A2 Group VI	Protein Coding	22	q13.1	38111495	38214778	ENSG00000184381	O60733	GC22M078732	https://www.genecards.org/cgi-bin/carddisp.pl?gene=PLA2G6
S100A8	10.0981	S100 Calcium Binding Protein A8	Protein Coding	1	q21.3	153390032	153391073	ENSG00000143546	P05109	GC01M160881	https://www.genecards.org/cgi-bin/carddisp.pl?gene=S100A8
NDUFB10	10.0926	NADH:Ubiquinone Oxidoreductase Subunit B10	Protein Coding	16	p13.3	1959538	1961975	ENSG00000140990	O96000	GC16P080234	https://www.genecards.org/cgi-bin/carddisp.pl?gene=NDUFB10
HTT	10.0672	Huntingtin	Protein Coding	4	p16.3	3041363	3243957	ENSG00000197386	P42858	GC04P003041	https://www.genecards.org/cgi-bin/carddisp.pl?gene=HTT
RAD51	10.0637	RAD51 Recombinase	Protein Coding	15	q15.1	40694774	40732340	ENSG00000051180	Q06609	GC15P040694	https://www.genecards.org/cgi-bin/carddisp.pl?gene=RAD51
EDNRA	10.0605	Endothelin Receptor Type A	Protein Coding	4	q31.22	147480917	147544954	ENSG00000151617	P25101	GC04P147480	https://www.genecards.org/cgi-bin/carddisp.pl?gene=EDNRA
ELANE	10.0539	Elastase, Neutrophil Expressed	Protein Coding	19	p13.3	851014	856247	ENSG00000197561	P08246	GC19P111819	https://www.genecards.org/cgi-bin/carddisp.pl?gene=ELANE
NGF	10.0526	Nerve Growth Factor	Protein Coding	1	p13.2	115285904	115338770	ENSG00000134259	P01138	GC01M115285	https://www.genecards.org/cgi-bin/carddisp.pl?gene=NGF
LTF	10.04	Lactotransferrin	Protein Coding	3	p21.31	46435645	46485234	ENSG00000012223	P02788	GC03M046435	https://www.genecards.org/cgi-bin/carddisp.pl?gene=LTF
NDUFA2	10.0349	NADH:Ubiquinone Oxidoreductase Subunit A2	Protein Coding	5	q31.3	140638740	140647771	ENSG00000131495	O43678	GC05M140793	https://www.genecards.org/cgi-bin/carddisp.pl?gene=NDUFA2
AKR1C1	10.0317	Aldo-Keto Reductase Family 1 Member C1	Protein Coding	10	p15.1	4963253	4983283	ENSG00000187134	Q04828	GC10P004963	https://www.genecards.org/cgi-bin/carddisp.pl?gene=AKR1C1
IL17A	10.0224	Interleukin 17A	Protein Coding	6	p12.2	52186375	52190638	ENSG00000112115	Q16552	GC06P052186	https://www.genecards.org/cgi-bin/carddisp.pl?gene=IL17A
IL4	10.0185	Interleukin 4	Protein Coding	5	q31.1	132673986	132682678	ENSG00000113520	P05112	GC05P132673	https://www.genecards.org/cgi-bin/carddisp.pl?gene=IL4
SST	10.0169	Somatostatin	Protein Coding	3	q27.3	187668912	187670394	ENSG00000157005	P61278	GC03M187668	https://www.genecards.org/cgi-bin/carddisp.pl?gene=SST
CYP2C8	9.97203	Cytochrome P450 Family 2 Subfamily C Member 8	Protein Coding	10	q23.33	95036772	95069497	ENSG00000138115	P10632	GC10M095038	https://www.genecards.org/cgi-bin/carddisp.pl?gene=CYP2C8
MIAT	9.95436	Myocardial Infarction Associated Transcript	RNA Gene	22	q12.1	26646411	26676475	ENSG00000225783		GC22P026646	https://www.genecards.org/cgi-bin/carddisp.pl?gene=MIAT
TIMP1	9.94856	TIMP Metallopeptidase Inhibitor 1	Protein Coding	X	p11.3	47582408	47586789	ENSG00000102265	P01033	GC0XP057483	https://www.genecards.org/cgi-bin/carddisp.pl?gene=TIMP1
GBA1	9.92713	Glucosylceramidase Beta 1	Protein Coding	1	q22	155234452	155244699	ENSG00000177628	P04062	GC01M161111	https://www.genecards.org/cgi-bin/carddisp.pl?gene=GBA1
ABCA1	9.92324	ATP Binding Cassette Subfamily A Member 1	Protein Coding	9	q31.1	104781006	104928155	ENSG00000165029	O95477	GC09M104781	https://www.genecards.org/cgi-bin/carddisp.pl?gene=ABCA1
TUG1	9.91096	Taurine Up-Regulated 1	Protein Coding	22	q12.2	30969245	30979395	ENSG00000253352	A0A6I8PU40	GC22P030969	https://www.genecards.org/cgi-bin/carddisp.pl?gene=TUG1
ISCU	9.9029	Iron-Sulfur Cluster Assembly Enzyme	Protein Coding	12	q23.3	108562582	108569368	ENSG00000136003	Q9H1K1	GC12P108561	https://www.genecards.org/cgi-bin/carddisp.pl?gene=ISCU
NPM1	9.89783	Nucleophosmin 1	Protein Coding	5	q35.1	171387116	171411810	ENSG00000181163	P06748	GC05P171387	https://www.genecards.org/cgi-bin/carddisp.pl?gene=NPM1
INSR	9.89547	Insulin Receptor	Protein Coding	19	p13.2	7112255	7294414	ENSG00000171105	P06213	GC19M007112	https://www.genecards.org/cgi-bin/carddisp.pl?gene=INSR
BACH1	9.89262	BTB Domain And CNC Homolog 1	Protein Coding	21	q21.3	29194071	29630751	ENSG00000156273	O14867	GC21P029194	https://www.genecards.org/cgi-bin/carddisp.pl?gene=BACH1
HDAC2	9.88523	Histone Deacetylase 2	Protein Coding	6	q21	113933028	114011308	ENSG00000196591	Q92769	GC06M113933	https://www.genecards.org/cgi-bin/carddisp.pl?gene=HDAC2
MAP3K1	9.88227	Mitogen-Activated Protein Kinase Kinase Kinase 1	Protein Coding	5	q11.2	56815549	56896152	ENSG00000095015	Q13233	GC05P056815	https://www.genecards.org/cgi-bin/carddisp.pl?gene=MAP3K1
RPS6KA4	9.877	Ribosomal Protein S6 Kinase A4	Protein Coding	11	q13.1	64359148	64372215	ENSG00000162302	O75676	GC11P088967	https://www.genecards.org/cgi-bin/carddisp.pl?gene=RPS6KA4
SERPINA1	9.87285	Serpin Family A Member 1	Protein Coding	14	q32.13	94376747	94390693	ENSG00000197249	P01009	GC14M094376	https://www.genecards.org/cgi-bin/carddisp.pl?gene=SERPINA1
CYP19A1	9.86619	Cytochrome P450 Family 19 Subfamily A Member 1	Protein Coding	15	q21.2	51208057	51338601	ENSG00000137869	P11511	GC15M051208	https://www.genecards.org/cgi-bin/carddisp.pl?gene=CYP19A1
PLA2G4A	9.85504	Phospholipase A2 Group IVA	Protein Coding	1	q31.1	186828949	186988981	ENSG00000116711	P47712	GC01P186798	https://www.genecards.org/cgi-bin/carddisp.pl?gene=PLA2G4A
HAO1	9.85282	Hydroxyacid Oxidase 1	Protein Coding	20	p12.3	7882985	7940458	ENSG00000101323	Q9UJM8	GC20M009781	https://www.genecards.org/cgi-bin/carddisp.pl?gene=HAO1
DECR1	9.84883	2,4-Dienoyl-CoA Reductase 1	Protein Coding	8	q21.3	90001405	90053633	ENSG00000104325	Q16698	GC08P090001	https://www.genecards.org/cgi-bin/carddisp.pl?gene=DECR1
CHAT	9.84173	Choline O-Acetyltransferase	Protein Coding	10	q11.23	49609095	49667942	ENSG00000070748	P28329	GC10P049609	https://www.genecards.org/cgi-bin/carddisp.pl?gene=CHAT
NDUFA10	9.82296	NADH:Ubiquinone Oxidoreductase Subunit A10	Protein Coding	2	q37.3	239892450	240025743	ENSG00000130414	O95299	GC02M239893	https://www.genecards.org/cgi-bin/carddisp.pl?gene=NDUFA10
SYK	9.80882	Spleen Associated Tyrosine Kinase	Protein Coding	9	q22.2	90801787	90898549	ENSG00000165025	P43405	GC09P099958	https://www.genecards.org/cgi-bin/carddisp.pl?gene=SYK
FANCD2	9.79613	FA Complementation Group D2	Protein Coding	3	p25.3	10026370	10101932	ENSG00000144554	Q9BXW9	GC03P010026	https://www.genecards.org/cgi-bin/carddisp.pl?gene=FANCD2
MIR34C	9.78406	MicroRNA 34c	RNA Gene	11	q23.1	111513439	111513515	ENSG00000207562		GC11P112480	https://www.genecards.org/cgi-bin/carddisp.pl?gene=MIR34C
MMP3	9.77062	Matrix Metallopeptidase 3	Protein Coding	11	q22.2	102835801	102843609	ENSG00000149968	P08254	GC11M102835	https://www.genecards.org/cgi-bin/carddisp.pl?gene=MMP3
GSTM2	9.7682	Glutathione S-Transferase Mu 2	Protein Coding	1	p13.3	109668022	109709551	ENSG00000213366	P28161	GC01P109668	https://www.genecards.org/cgi-bin/carddisp.pl?gene=GSTM2
RETN	9.7603	Resistin	Protein Coding	19	p13.2	7669049	7670455	ENSG00000104918	Q9HD89	GC19P007669	https://www.genecards.org/cgi-bin/carddisp.pl?gene=RETN
AOX1	9.75907	Aldehyde Oxidase 1	Protein Coding	2	q33.1	200586014	200677064	ENSG00000138356	Q06278	GC02P200585	https://www.genecards.org/cgi-bin/carddisp.pl?gene=AOX1
RPA1	9.75637	Replication Protein A1	Protein Coding	17	p13.3	1829702	1900082	ENSG00000132383	P27694	GC17P001829	https://www.genecards.org/cgi-bin/carddisp.pl?gene=RPA1
MDH2	9.75451	Malate Dehydrogenase 2	Protein Coding	7	q11.23	76048051	76067508	ENSG00000146701	P40926	GC07P076048	https://www.genecards.org/cgi-bin/carddisp.pl?gene=MDH2
PPIA	9.7467	Peptidylprolyl Isomerase A	Protein Coding	7	p13	44796680	44824564	ENSG00000196262	P62937	GC07P044817	https://www.genecards.org/cgi-bin/carddisp.pl?gene=PPIA
MSRB3	9.73635	Methionine Sulfoxide Reductase B3	Protein Coding	12	q14.3	65278643	65491430	ENSG00000174099	Q8IXL7	GC12P065279	https://www.genecards.org/cgi-bin/carddisp.pl?gene=MSRB3
TPH1	9.73542	Tryptophan Hydroxylase 1	Protein Coding	11	p15.1	18017555	18046269	ENSG00000129167	P17752	GC11M018040	https://www.genecards.org/cgi-bin/carddisp.pl?gene=TPH1
DSP	9.73465	Desmoplakin	Protein Coding	6	p24.3	7541326	7586717	ENSG00000096696	P15924	GC06P007541	https://www.genecards.org/cgi-bin/carddisp.pl?gene=DSP
PTS	9.7334	6-Pyruvoyltetrahydropterin Synthase	Protein Coding	11	q23.1	112226367	112269955	ENSG00000150787	Q03393	GC11P112226	https://www.genecards.org/cgi-bin/carddisp.pl?gene=PTS
UCN	9.73262	Urocortin	Protein Coding	2	p23.3	27307400	27308445	ENSG00000163794	P55089	GC02M027308	https://www.genecards.org/cgi-bin/carddisp.pl?gene=UCN
KLF2	9.73138	KLF Transcription Factor 2	Protein Coding	19	p13.11	16324826	16328685	ENSG00000127528	Q9Y5W3	GC19P112590	https://www.genecards.org/cgi-bin/carddisp.pl?gene=KLF2
NOL3	9.72906	Nucleolar Protein 3	Protein Coding	16	q22.1	67170154	67175737	ENSG00000140939	O60936	GC16P082810	https://www.genecards.org/cgi-bin/carddisp.pl?gene=NOL3
TRP-AGG2-5	9.72791	TRNA-Pro (Anticodon AGG) 2-5	RNA Gene							GC14M026908	https://www.genecards.org/cgi-bin/carddisp.pl?gene=TRP-AGG2-5
TRPV1	9.7128	Transient Receptor Potential Cation Channel Subfamily V Member 1	Protein Coding	17	p13.2	3565444	3609411	ENSG00000196689	Q8NER1	GC17M003565	https://www.genecards.org/cgi-bin/carddisp.pl?gene=TRPV1
GPX2	9.71264	Glutathione Peroxidase 2	Protein Coding	14	q23.3	64939152	64942746	ENSG00000176153	P18283	GC14M064939	https://www.genecards.org/cgi-bin/carddisp.pl?gene=GPX2
NDRG1	9.7059	N-Myc Downstream Regulated 1	Protein Coding	8	q24.22	133237175	133302022	ENSG00000104419	Q92597	GC08M133237	https://www.genecards.org/cgi-bin/carddisp.pl?gene=NDRG1
ALDH3A1	9.7007	Aldehyde Dehydrogenase 3 Family Member A1	Protein Coding	17	p11.2	19737984	19748943	ENSG00000108602	P30838	GC17M019737	https://www.genecards.org/cgi-bin/carddisp.pl?gene=ALDH3A1
CDK4	9.69706	Cyclin Dependent Kinase 4	Protein Coding	12	q14.1	57747727	57756013	ENSG00000135446	P11802	GC12M059354	https://www.genecards.org/cgi-bin/carddisp.pl?gene=CDK4
VDAC1	9.69608	Voltage Dependent Anion Channel 1	Protein Coding	5	q31.1	133971871	134004975	ENSG00000213585	P21796	GC05M133975	https://www.genecards.org/cgi-bin/carddisp.pl?gene=VDAC1
TNFRSF1B	9.69237	TNF Receptor Superfamily Member 1B	Protein Coding	1	p36.22	12166991	12209228	ENSG00000028137	P20333	GC01P040409	https://www.genecards.org/cgi-bin/carddisp.pl?gene=TNFRSF1B
NDUFA6	9.69081	NADH:Ubiquinone Oxidoreductase Subunit A6	Protein Coding	22	q13.2	42085526	42090884	ENSG00000184983	P56556	GC22M042085	https://www.genecards.org/cgi-bin/carddisp.pl?gene=NDUFA6
DUSP19	9.67519	Dual Specificity Phosphatase 19	Protein Coding	2	q32.1	183078559	183100008	ENSG00000162999	Q8WTR2	GC02P183078	https://www.genecards.org/cgi-bin/carddisp.pl?gene=DUSP19
PDIA2	9.66622	Protein Disulfide Isomerase Family A Member 2	Protein Coding	16	p13.3	283164	287215	ENSG00000185615	Q13087	GC16P080156	https://www.genecards.org/cgi-bin/carddisp.pl?gene=PDIA2
AHR	9.66246	Aryl Hydrocarbon Receptor	Protein Coding	7	p21.1	16916359	17346152	ENSG00000106546	P35869	GC07P016916	https://www.genecards.org/cgi-bin/carddisp.pl?gene=AHR
H2AX	9.65517	H2A.X Variant Histone	Protein Coding	11	q23.3	119093874	119095465	ENSG00000188486	P16104	GC11M126556	https://www.genecards.org/cgi-bin/carddisp.pl?gene=H2AX
CCL3	9.64866	C-C Motif Chemokine Ligand 3	Protein Coding	17	q12	36088256	36090169	ENSG00000277632	P10147	GC17M036088	https://www.genecards.org/cgi-bin/carddisp.pl?gene=CCL3
MAP2K2	9.61306	Mitogen-Activated Protein Kinase Kinase 2	Protein Coding	19	p13.3	4090321	4124122	ENSG00000126934	P36507	GC19M004090	https://www.genecards.org/cgi-bin/carddisp.pl?gene=MAP2K2
RB1	9.60319	RB Transcriptional Corepressor 1	Protein Coding	13	q14.2	48303744	48599436	ENSG00000139687	P06400	GC13P048303	https://www.genecards.org/cgi-bin/carddisp.pl?gene=RB1
TTR	9.5839	Transthyretin	Protein Coding	18	q12.1	31557009	31598833	ENSG00000118271	P02766	GC18P031557	https://www.genecards.org/cgi-bin/carddisp.pl?gene=TTR
TRV-AAC1-4	9.57741	TRNA-Val (Anticodon AAC) 1-4	RNA Gene							GC05M181218	https://www.genecards.org/cgi-bin/carddisp.pl?gene=TRV-AAC1-4
PRKCG	9.54619	Protein Kinase C Gamma	Protein Coding	19	q13.42	53879190	53907652	ENSG00000126583	P05129	GC19P053879	https://www.genecards.org/cgi-bin/carddisp.pl?gene=PRKCG
MIR125A	9.54503	MicroRNA 125a	RNA Gene	19	q13.41	51693254	51693339	ENSG00000208008		GC19P113552	https://www.genecards.org/cgi-bin/carddisp.pl?gene=MIR125A
PDIA3	9.54421	Protein Disulfide Isomerase Family A Member 3	Protein Coding	15	q15.3	43746394	43773279	ENSG00000167004	P30101	GC15P043746	https://www.genecards.org/cgi-bin/carddisp.pl?gene=PDIA3
MIF	9.52585	Macrophage Migration Inhibitory Factor	Protein Coding	22	q11.23	23894383	23895227	ENSG00000240972	P14174	GC22P023894	https://www.genecards.org/cgi-bin/carddisp.pl?gene=MIF
GSTO1	9.52478	Glutathione S-Transferase Omega 1	Protein Coding	10	q25.1	104235356	104267459	ENSG00000148834	P78417	GC10P104235	https://www.genecards.org/cgi-bin/carddisp.pl?gene=GSTO1
APOH	9.52264	Apolipoprotein H	Protein Coding	17	q24.2	66212033	66256525	ENSG00000091583	P02749	GC17M066212	https://www.genecards.org/cgi-bin/carddisp.pl?gene=APOH
CYP4F2	9.52039	Cytochrome P450 Family 4 Subfamily F Member 2	Protein Coding	19	p13.12	15878023	15898077	ENSG00000186115	P78329	GC19M015878	https://www.genecards.org/cgi-bin/carddisp.pl?gene=CYP4F2
PDYN	9.5201	Prodynorphin	Protein Coding	20	p13	1978757	1994285	ENSG00000101327	P01213	GC20M001978	https://www.genecards.org/cgi-bin/carddisp.pl?gene=PDYN
DHCR24	9.51707	24-Dehydrocholesterol Reductase	Protein Coding	1	p32.3	54849627	54887195	ENSG00000116133	Q15392	GC01M054849	https://www.genecards.org/cgi-bin/carddisp.pl?gene=DHCR24
ERCC8	9.50762	ERCC Excision Repair 8, CSA Ubiquitin Ligase Complex Subunit	Protein Coding	5	q12.1	60866454	60945073	ENSG00000049167	Q13216	GC05M060913	https://www.genecards.org/cgi-bin/carddisp.pl?gene=ERCC8
ZFAND1	9.5062	Zinc Finger AN1-Type Containing 1	Protein Coding	8	q21.13	81701334	81732903	ENSG00000104231	Q8TCF1	GC08M081701	https://www.genecards.org/cgi-bin/carddisp.pl?gene=ZFAND1
IGF2BP1	9.49299	Insulin Like Growth Factor 2 MRNA Binding Protein 1	Protein Coding	17	q21.32	48997385	49056145	ENSG00000159217	Q9NZI8	GC17P112592	https://www.genecards.org/cgi-bin/carddisp.pl?gene=IGF2BP1
NOD2	9.48566	Nucleotide Binding Oligomerization Domain Containing 2	Protein Coding	16	q12.1	50693588	50733077	ENSG00000167207	Q9HC29	GC16P050693	https://www.genecards.org/cgi-bin/carddisp.pl?gene=NOD2
ATP5F1E	9.48556	ATP Synthase F1 Subunit Epsilon	Protein Coding	20	q13.32	59025475	59032345	ENSG00000124172	P56381	GC20M059026	https://www.genecards.org/cgi-bin/carddisp.pl?gene=ATP5F1E
UBC	9.47452	Ubiquitin C	Protein Coding	12	q24.31	124911604	124917368	ENSG00000150991	P0CG48	GC12M124911	https://www.genecards.org/cgi-bin/carddisp.pl?gene=UBC
HMGCR	9.46942	3-Hydroxy-3-Methylglutaryl-CoA Reductase	Protein Coding	5	q13.3	75336329	75364001	ENSG00000113161	P04035	GC05P075336	https://www.genecards.org/cgi-bin/carddisp.pl?gene=HMGCR
FGF2	9.46636	Fibroblast Growth Factor 2	Protein Coding	4	q28.1	122826682	122898236	ENSG00000138685	P09038	GC04P122826	https://www.genecards.org/cgi-bin/carddisp.pl?gene=FGF2
IGF1R	9.45976	Insulin Like Growth Factor 1 Receptor	Protein Coding	15	q26.3	98648539	98964530	ENSG00000140443	P08069	GC15P098648	https://www.genecards.org/cgi-bin/carddisp.pl?gene=IGF1R
TFRC	9.44855	Transferrin Receptor	Protein Coding	3	q29	196012511	196082153	ENSG00000072274	P02786	GC03M196303	https://www.genecards.org/cgi-bin/carddisp.pl?gene=TFRC
TMEM161A	9.447	Transmembrane Protein 161A	Protein Coding	19	p13.11	19119169	19138513	ENSG00000064545	Q9NX61	GC19M092435	https://www.genecards.org/cgi-bin/carddisp.pl?gene=TMEM161A
MMUT	9.4398	Methylmalonyl-CoA Mutase	Protein Coding	6	p12.3	49430360	49463253	ENSG00000146085	P22033	GC06M049430	https://www.genecards.org/cgi-bin/carddisp.pl?gene=MMUT
DDX3X	9.43976	DEAD-Box Helicase 3 X-Linked	Protein Coding	X	p11.4	41333348	41364472	ENSG00000215301	O00571	GC0XP041333	https://www.genecards.org/cgi-bin/carddisp.pl?gene=DDX3X
CHCHD4	9.4381	Coiled-Coil-Helix-Coiled-Coil-Helix Domain Containing 4	Protein Coding	3	p25.1	14112077	14124870	ENSG00000163528	Q8N4Q1	GC03M026204	https://www.genecards.org/cgi-bin/carddisp.pl?gene=CHCHD4
NOTCH3	9.43152	Notch Receptor 3	Protein Coding	19	p13.12	15159038	15200995	ENSG00000074181	Q9UM47	GC19M015159	https://www.genecards.org/cgi-bin/carddisp.pl?gene=NOTCH3
GGA2	9.40666	Golgi Associated, Gamma Adaptin Ear Containing, ARF Binding Protein 2	Protein Coding	16	p12.2	23463542	23521995	ENSG00000103365	Q9UJY4	GC16M025401	https://www.genecards.org/cgi-bin/carddisp.pl?gene=GGA2
ZFP36	9.3981	ZFP36 Ring Finger Protein	Protein Coding	19	q13.2	39406847	39409407	ENSG00000128016	P26651	GC19P039406	https://www.genecards.org/cgi-bin/carddisp.pl?gene=ZFP36
GUCY1B1	9.38308	Guanylate Cyclase 1 Soluble Subunit Beta 1	Protein Coding	4	q32.1	155758992	155807811	ENSG00000061918	Q02153	GC04P155759	https://www.genecards.org/cgi-bin/carddisp.pl?gene=GUCY1B1
PXN	9.36547	Paxillin	Protein Coding	12	q24.23	120210439	120265771	ENSG00000089159	P49023	GC12M120210	https://www.genecards.org/cgi-bin/carddisp.pl?gene=PXN
IL13	9.36415	Interleukin 13	Protein Coding	5	q31.1	132656263	132661110	ENSG00000169194	P35225	GC05P132656	https://www.genecards.org/cgi-bin/carddisp.pl?gene=IL13
AS3MT	9.35945	Arsenite Methyltransferase	Protein Coding	10	q24.32	102869470	102901899	ENSG00000214435	Q9HBK9	GC10P102869	https://www.genecards.org/cgi-bin/carddisp.pl?gene=AS3MT
DNM2	9.35253	Dynamin 2	Protein Coding	19	p13.2	10718055	10833488	ENSG00000079805	P50570	GC19P010718	https://www.genecards.org/cgi-bin/carddisp.pl?gene=DNM2
CYP3A5	9.34409	Cytochrome P450 Family 3 Subfamily A Member 5	Protein Coding	7	q22.1	99648194	99679996	ENSG00000106258	P20815	GC07M099648	https://www.genecards.org/cgi-bin/carddisp.pl?gene=CYP3A5
PLA2G2A	9.33336	Phospholipase A2 Group IIA	Protein Coding	1	p36.13	19975431	19980416	ENSG00000188257	P14555	GC01M019975	https://www.genecards.org/cgi-bin/carddisp.pl?gene=PLA2G2A
CPT1B	9.33147	Carnitine Palmitoyltransferase 1B	Protein Coding	22	q13.33	50568861	50578465	ENSG00000205560	Q92523	GC22M077256	https://www.genecards.org/cgi-bin/carddisp.pl?gene=CPT1B
RARA	9.33115	Retinoic Acid Receptor Alpha	Protein Coding	17	q21.2	40309180	40357643	ENSG00000131759	P10276	GC17P040309	https://www.genecards.org/cgi-bin/carddisp.pl?gene=RARA
C9orf72	9.3218	C9orf72-SMCR8 Complex Subunit	Protein Coding	9	p21.2	27535640	27573866	ENSG00000147894	Q96LT7	GC09M029601	https://www.genecards.org/cgi-bin/carddisp.pl?gene=C9orf72
F3	9.31437	Coagulation Factor III, Tissue Factor	Protein Coding	1	p21.3	94529173	94541759	ENSG00000117525	P13726	GC01M094873	https://www.genecards.org/cgi-bin/carddisp.pl?gene=F3
FDXR	9.30731	Ferredoxin Reductase	Protein Coding	17	q25.1	74862497	74873031	ENSG00000161513	P22570	GC17M074862	https://www.genecards.org/cgi-bin/carddisp.pl?gene=FDXR
DNMT1	9.30539	DNA Methyltransferase 1	Protein Coding	19	p13.2	10133342	10231286	ENSG00000130816	P26358	GC19M010133	https://www.genecards.org/cgi-bin/carddisp.pl?gene=DNMT1
EIF4G1	9.29512	Eukaryotic Translation Initiation Factor 4 Gamma 1	Protein Coding	3	q27.1	184314495	184335358	ENSG00000114867	Q04637	GC03P184314	https://www.genecards.org/cgi-bin/carddisp.pl?gene=EIF4G1
S100B	9.29413	S100 Calcium Binding Protein B	Protein Coding	21	q22.3	46598604	46605208	ENSG00000160307	P04271	GC21M053599	https://www.genecards.org/cgi-bin/carddisp.pl?gene=S100B
MANF	9.28251	Mesencephalic Astrocyte Derived Neurotrophic Factor	Protein Coding	3	p21.2	51385291	51389397	ENSG00000145050	P55145	GC03P051385	https://www.genecards.org/cgi-bin/carddisp.pl?gene=MANF
IL1R1	9.28235	Interleukin 1 Receptor Type 1	Protein Coding	2	q11.2	102064544	102179874	ENSG00000115594	P14778	GC02P102136	https://www.genecards.org/cgi-bin/carddisp.pl?gene=IL1R1
EPHX2	9.26967	Epoxide Hydrolase 2	Protein Coding	8	p21.2	27490781	27545564	ENSG00000120915	P34913	GC08P027490	https://www.genecards.org/cgi-bin/carddisp.pl?gene=EPHX2
GSTA2	9.25944	Glutathione S-Transferase Alpha 2	Protein Coding	6	p12.2	52750087	52763475	ENSG00000244067	P09210	GC06M052750	https://www.genecards.org/cgi-bin/carddisp.pl?gene=GSTA2
LOX	9.24984	Lysyl Oxidase	Protein Coding	5	q23.1	122063195	122078413	ENSG00000113083	P28300	GC05M122063	https://www.genecards.org/cgi-bin/carddisp.pl?gene=LOX
DMD	9.23537	Dystrophin	Protein Coding	X	p21.1	31097677	33339609	ENSG00000198947	P11532	GC0XM031097	https://www.genecards.org/cgi-bin/carddisp.pl?gene=DMD
FTO	9.23475	FTO Alpha-Ketoglutarate Dependent Dioxygenase	Protein Coding	16	q12.2	53701692	54158512	ENSG00000140718	Q9C0B1	GC16P082352	https://www.genecards.org/cgi-bin/carddisp.pl?gene=FTO
ALOX15	9.21812	Arachidonate 15-Lipoxygenase	Protein Coding	17	p13.2	4630919	4642294	ENSG00000161905	P16050	GC17M004630	https://www.genecards.org/cgi-bin/carddisp.pl?gene=ALOX15
HDAC1	9.214	Histone Deacetylase 1	Protein Coding	1	p35.2	32292083	32333635	ENSG00000116478	Q13547	GC01P032292	https://www.genecards.org/cgi-bin/carddisp.pl?gene=HDAC1
NAMPT	9.21215	Nicotinamide Phosphoribosyltransferase	Protein Coding	7	q22.3	106248298	106285966	ENSG00000105835	P43490	GC07M106248	https://www.genecards.org/cgi-bin/carddisp.pl?gene=NAMPT
COX6B1	9.20958	Cytochrome C Oxidase Subunit 6B1	Protein Coding	19	q13.12	35648323	35658782	ENSG00000126267	P14854	GC19P112936	https://www.genecards.org/cgi-bin/carddisp.pl?gene=COX6B1
PPIF	9.20265	Peptidylprolyl Isomerase F	Protein Coding	10	q22.3	79347469	79355334	ENSG00000108179	P30405	GC10P109251	https://www.genecards.org/cgi-bin/carddisp.pl?gene=PPIF
DBH	9.20195	Dopamine Beta-Hydroxylase	Protein Coding	9	q34.2	133636363	133659329	ENSG00000123454	P09172	GC09P133636	https://www.genecards.org/cgi-bin/carddisp.pl?gene=DBH
MAPKAP1	9.17787	MAPK Associated Protein 1	Protein Coding	9	q33.3	125437393	125707234	ENSG00000119487	Q9BPZ7	GC09M125437	https://www.genecards.org/cgi-bin/carddisp.pl?gene=MAPKAP1
CD40	9.17706	CD40 Molecule	Protein Coding	20	q13.12	46118271	46129863	ENSG00000101017	P25942	GC20P046118	https://www.genecards.org/cgi-bin/carddisp.pl?gene=CD40
S100A9	9.17511	S100 Calcium Binding Protein A9	Protein Coding	1	q21.3	153357854	153361023	ENSG00000163220	P06702	GC01P153357	https://www.genecards.org/cgi-bin/carddisp.pl?gene=S100A9
PLG	9.16677	Plasminogen	Protein Coding	6	q26	160702194	160754097	ENSG00000122194	P00747	GC06P160702	https://www.genecards.org/cgi-bin/carddisp.pl?gene=PLG
GRIN2B	9.1589	Glutamate Ionotropic Receptor NMDA Type Subunit 2B	Protein Coding	12	p13.1	13437942	13982002	ENSG00000273079	Q13224	GC12M013437	https://www.genecards.org/cgi-bin/carddisp.pl?gene=GRIN2B
MAPK8IP1	9.13681	Mitogen-Activated Protein Kinase 8 Interacting Protein 1	Protein Coding	11	p11.2	45885651	45906465	ENSG00000121653	Q9UQF2	GC11P047713	https://www.genecards.org/cgi-bin/carddisp.pl?gene=MAPK8IP1
MAP3K7	9.13235	Mitogen-Activated Protein Kinase Kinase Kinase 7	Protein Coding	6	q15	90513573	90587086	ENSG00000135341	O43318	GC06M090513	https://www.genecards.org/cgi-bin/carddisp.pl?gene=MAP3K7
NDUFA8	9.12146	NADH:Ubiquinone Oxidoreductase Subunit A8	Protein Coding	9	q33.2	122144058	122159779	ENSG00000119421	P51970	GC09M122132	https://www.genecards.org/cgi-bin/carddisp.pl?gene=NDUFA8
PNKD	9.11907	PNKD Metallo-Beta-Lactamase Domain Containing	Protein Coding	2	q35	218269651	218346793	ENSG00000127838	Q8N490	GC02P218270	https://www.genecards.org/cgi-bin/carddisp.pl?gene=PNKD
CYP11A1	9.11886	Cytochrome P450 Family 11 Subfamily A Member 1	Protein Coding	15	q24.1	74337759	74367646	ENSG00000140459	P05108	GC15M074337	https://www.genecards.org/cgi-bin/carddisp.pl?gene=CYP11A1
VDR	9.10672	Vitamin D Receptor	Protein Coding	12	q13.11	47841537	47943048	ENSG00000111424	P11473	GC12M047841	https://www.genecards.org/cgi-bin/carddisp.pl?gene=VDR
NDUFAF1	9.09955	NADH:Ubiquinone Oxidoreductase Complex Assembly Factor 1	Protein Coding	15	q15.1	41387218	41409403	ENSG00000137806	Q9Y375	GC15M041387	https://www.genecards.org/cgi-bin/carddisp.pl?gene=NDUFAF1
LDHA	9.08436	Lactate Dehydrogenase A	Protein Coding	11	p15.1	18394560	18408425	ENSG00000134333	P00338	GC11P018394	https://www.genecards.org/cgi-bin/carddisp.pl?gene=LDHA
GFER	9.08045	Growth Factor, Augmenter Of Liver Regeneration	Protein Coding	16	p13.3	1984193	1987749	ENSG00000127554	P55789	GC16P001984	https://www.genecards.org/cgi-bin/carddisp.pl?gene=GFER
PRKDC	9.06332	Protein Kinase, DNA-Activated, Catalytic Subunit	Protein Coding	8	q11.21	47773111	47960178	ENSG00000253729	P78527	GC08M047773	https://www.genecards.org/cgi-bin/carddisp.pl?gene=PRKDC
CYP17A1	9.0596	Cytochrome P450 Family 17 Subfamily A Member 1	Protein Coding	10	q24.32	102830531	102837472	ENSG00000148795	P05093	GC10M102830	https://www.genecards.org/cgi-bin/carddisp.pl?gene=CYP17A1
PML	9.0502	PML Nuclear Body Scaffold	Protein Coding	15	q24.1	73994673	74047827	ENSG00000140464	P29590	GC15P073994	https://www.genecards.org/cgi-bin/carddisp.pl?gene=PML
MIR146B	9.04073	MicroRNA 146b	RNA Gene	10	q24.32	102436512	102436584	ENSG00000202569		GC10P102436	https://www.genecards.org/cgi-bin/carddisp.pl?gene=MIR146B
HSPA13	9.0243	Heat Shock Protein Family A (Hsp70) Member 13	Protein Coding	21	q11.2	14371115	14383484	ENSG00000155304	P48723	GC21M015388	https://www.genecards.org/cgi-bin/carddisp.pl?gene=HSPA13
FH	9.02024	Fumarate Hydratase	Protein Coding	1	q43	241497511	241519799	ENSG00000091483	P07954	GC01M241499	https://www.genecards.org/cgi-bin/carddisp.pl?gene=FH
RCAN1	9.01755	Regulator Of Calcineurin 1	Protein Coding	21	q22.12	34513142	34615113	ENSG00000159200	P53805	GC21M034513	https://www.genecards.org/cgi-bin/carddisp.pl?gene=RCAN1
KCNQ1OT1	9.005	KCNQ1 Opposite Strand/Antisense Transcript 1	RNA Gene	11	p15.5	2597308	2700003	ENSG00000269821		GC11M011926	https://www.genecards.org/cgi-bin/carddisp.pl?gene=KCNQ1OT1
CD40LG	9.00465	CD40 Ligand	Protein Coding	X	q26.3	136648158	136660390	ENSG00000102245	P29965	GC0XP136649	https://www.genecards.org/cgi-bin/carddisp.pl?gene=CD40LG
PLCG1	8.99072	Phospholipase C Gamma 1	Protein Coding	20	q12	41136960	41196801	ENSG00000124181	P19174	GC20P041136	https://www.genecards.org/cgi-bin/carddisp.pl?gene=PLCG1
ELN	8.98766	Elastin	Protein Coding	7	q11.23	74027789	74069907	ENSG00000049540	P15502	GC07P074027	https://www.genecards.org/cgi-bin/carddisp.pl?gene=ELN
SNORD118	8.97984	Small Nucleolar RNA, C/D Box 118	RNA Gene	17	p13.1	8173454	8173587	ENSG00000200463		GC17M074901	https://www.genecards.org/cgi-bin/carddisp.pl?gene=SNORD118
FTL	8.97746	Ferritin Light Chain	Protein Coding	19	q13.33	48965309	48966879	ENSG00000087086	P02792	GC19P048965	https://www.genecards.org/cgi-bin/carddisp.pl?gene=FTL
VIM	8.97104	Vimentin	Protein Coding	10	p13	17228241	17237593	ENSG00000026025	P08670	GC10P017227	https://www.genecards.org/cgi-bin/carddisp.pl?gene=VIM
EPRS1	8.96372	Glutamyl-Prolyl-TRNA Synthetase 1	Protein Coding	1	q41	219968600	220046530	ENSG00000136628	P07814	GC01M219969	https://www.genecards.org/cgi-bin/carddisp.pl?gene=EPRS1
RPTOR	8.94028	Regulatory Associated Protein Of MTOR Complex 1	Protein Coding	17	q25.3	80544819	80966371	ENSG00000141564	Q8N122	GC17P080544	https://www.genecards.org/cgi-bin/carddisp.pl?gene=RPTOR
BDKRB2	8.93436	Bradykinin Receptor B2	Protein Coding	14	q32.2	96204679	96244166	ENSG00000168398	P30411	GC14P096205	https://www.genecards.org/cgi-bin/carddisp.pl?gene=BDKRB2
ODC1	8.92225	Ornithine Decarboxylase 1	Protein Coding	2	p25.1	10439968	10448327	ENSG00000115758	P11926	GC02M010432	https://www.genecards.org/cgi-bin/carddisp.pl?gene=ODC1
NDUFA11	8.92008	NADH:Ubiquinone Oxidoreductase Subunit A11	Protein Coding	19	p13.3	5891276	5904006	ENSG00000174886	Q86Y39	GC19M005891	https://www.genecards.org/cgi-bin/carddisp.pl?gene=NDUFA11
FLT1	8.91704	Fms Related Receptor Tyrosine Kinase 1	Protein Coding	13	q12.3	28300346	28495145	ENSG00000102755	P17948	GC13M028300	https://www.genecards.org/cgi-bin/carddisp.pl?gene=FLT1
PPP1R12A	8.91085	Protein Phosphatase 1 Regulatory Subunit 12A	Protein Coding	12	q21.31	79773563	79935460	ENSG00000058272	O14974	GC12M079773	https://www.genecards.org/cgi-bin/carddisp.pl?gene=PPP1R12A
ITPR1	8.89621	Inositol 1,4,5-Trisphosphate Receptor Type 1	Protein Coding	3	p26.1	4493345	4847506	ENSG00000150995	Q14643	GC03P004486	https://www.genecards.org/cgi-bin/carddisp.pl?gene=ITPR1
MT-TS1	8.8857	Mitochondrially Encoded TRNA-Ser (UCN) 1	RNA Gene	MT		7446	7514	ENSG00000210151		GCMTM007447	https://www.genecards.org/cgi-bin/carddisp.pl?gene=MT-TS1
TTN	8.88396	Titin	Protein Coding	2	q31.2	178525989	178830802	ENSG00000155657	Q8WZ42	GC02M178525	https://www.genecards.org/cgi-bin/carddisp.pl?gene=TTN
NCF1	8.87736	Neutrophil Cytosolic Factor 1	Protein Coding	7	q11.23	74774011	74789315	ENSG00000158517	P14598	GC07P086277	https://www.genecards.org/cgi-bin/carddisp.pl?gene=NCF1
EPHA3	8.87583	EPH Receptor A3	Protein Coding	3	p11.1	89107621	89482134	ENSG00000044524	P29320	GC03P089077	https://www.genecards.org/cgi-bin/carddisp.pl?gene=EPHA3
NR2C2	8.87136	Nuclear Receptor Subfamily 2 Group C Member 2	Protein Coding	3	p25.1	14947583	15053600	ENSG00000177463	P49116	GC03P014947	https://www.genecards.org/cgi-bin/carddisp.pl?gene=NR2C2
SERPINF1	8.86935	Serpin Family F Member 1	Protein Coding	17	p13.3	1762029	1777565	ENSG00000132386	P36955	GC17P110885	https://www.genecards.org/cgi-bin/carddisp.pl?gene=SERPINF1
GRIA1	8.86441	Glutamate Ionotropic Receptor AMPA Type Subunit 1	Protein Coding	5	q33.2	153489615	153813869	ENSG00000155511	P42261	GC05P153489	https://www.genecards.org/cgi-bin/carddisp.pl?gene=GRIA1
UCHL1	8.86042	Ubiquitin C-Terminal Hydrolase L1	Protein Coding	4	p13	41256413	41268455	ENSG00000154277	P09936	GC04P041256	https://www.genecards.org/cgi-bin/carddisp.pl?gene=UCHL1
TWF2	8.85143	Twinfilin Actin Binding Protein 2	Protein Coding	3	p21.2	52228612	52246788	ENSG00000247596	Q6IBS0	GC03M052228	https://www.genecards.org/cgi-bin/carddisp.pl?gene=TWF2
MCL1	8.8511	MCL1 Apoptosis Regulator, BCL2 Family Member	Protein Coding	1	q21.2	150560895	150579738	ENSG00000143384	Q07820	GC01M160760	https://www.genecards.org/cgi-bin/carddisp.pl?gene=MCL1
ALKBH1	8.84794	AlkB Homolog 1, Histone H2A Dioxygenase	Protein Coding	14	q24.3	77672404	77708023	ENSG00000100601	Q13686	GC14M077672	https://www.genecards.org/cgi-bin/carddisp.pl?gene=ALKBH1
NOA1	8.84674	Nitric Oxide Associated 1	Protein Coding	4	q12	56963350	56977606	ENSG00000084092	Q8NC60	GC04M056963	https://www.genecards.org/cgi-bin/carddisp.pl?gene=NOA1
TAFAZZIN	8.83662	Tafazzin, Phospholipid-Lysophospholipid Transacylase	Protein Coding	X	q28	154411524	154421726	ENSG00000102125	Q16635	GC0XP154725	https://www.genecards.org/cgi-bin/carddisp.pl?gene=TAFAZZIN
IKBKG	8.82954	Inhibitor Of Nuclear Factor Kappa B Kinase Regulatory Subunit Gamma	Protein Coding	X	q28	154541199	154565046	ENSG00000269335	Q9Y6K9	GC0XP154541	https://www.genecards.org/cgi-bin/carddisp.pl?gene=IKBKG
CAPRIN1	8.82592	Cell Cycle Associated Protein 1	Protein Coding	11	p13	34051731	34102610	ENSG00000135387	Q14444	GC11P034051	https://www.genecards.org/cgi-bin/carddisp.pl?gene=CAPRIN1
TJP1	8.82376	Tight Junction Protein 1	Protein Coding	15	q13.1	29699367	29968915	ENSG00000104067	Q07157	GC15M029699	https://www.genecards.org/cgi-bin/carddisp.pl?gene=TJP1
IDO1	8.82354	Indoleamine 2,3-Dioxygenase 1	Protein Coding	8	p11.21	39902275	39928790	ENSG00000131203	P14902	GC08P040225	https://www.genecards.org/cgi-bin/carddisp.pl?gene=IDO1
HDAC9	8.81866	Histone Deacetylase 9	Protein Coding	7	p21.1	18086949	19002416	ENSG00000048052	Q9UKV0	GC07P018086	https://www.genecards.org/cgi-bin/carddisp.pl?gene=HDAC9
SLX1A-SULT1A3	8.81633	SLX1A-SULT1A3 Readthrough (NMD Candidate)	RNA Gene	16	p11.2	30193892	30204310	ENSG00000213599		GC16P081596	https://www.genecards.org/cgi-bin/carddisp.pl?gene=SLX1A-SULT1A3
ITGB1	8.7994	Integrin Subunit Beta 1	Protein Coding	10	p11.22	32887273	33005792	ENSG00000150093	P05556	GC10M035774	https://www.genecards.org/cgi-bin/carddisp.pl?gene=ITGB1
PTPN3	8.7989	Protein Tyrosine Phosphatase Non-Receptor Type 3	Protein Coding	9	q31.3	109375466	109498313	ENSG00000070159	P26045	GC09M109375	https://www.genecards.org/cgi-bin/carddisp.pl?gene=PTPN3
STK39	8.79827	Serine/Threonine Kinase 39	Protein Coding	2	q24.3	167954020	168247595	ENSG00000198648	Q9UEW8	GC02M167954	https://www.genecards.org/cgi-bin/carddisp.pl?gene=STK39
PWAR1	8.79675	Prader Willi/Angelman Region RNA 1	RNA Gene	15	q11.2	25135642	25138055	ENSG00000279050		GC15P025135	https://www.genecards.org/cgi-bin/carddisp.pl?gene=PWAR1
RXRA	8.79663	Retinoid X Receptor Alpha	Protein Coding	9	q34.2	134317098	134440585	ENSG00000186350	P19793	GC09P134317	https://www.genecards.org/cgi-bin/carddisp.pl?gene=RXRA
TLX1NB	8.78678	TLX1 Neighbor	RNA Gene	10	q24.31	101089321	101131126	ENSG00000236311	P0CAT3	GC10M101090	https://www.genecards.org/cgi-bin/carddisp.pl?gene=TLX1NB
F8	8.77064	Coagulation Factor VIII	Protein Coding	X	q28	154835788	155026940	ENSG00000185010	P00451	GC0XM154835	https://www.genecards.org/cgi-bin/carddisp.pl?gene=F8
NDUFA12	8.76531	NADH:Ubiquinone Oxidoreductase Subunit A12	Protein Coding	12	q22	94895297	95003748	ENSG00000184752	Q9UI09	GC12M094898	https://www.genecards.org/cgi-bin/carddisp.pl?gene=NDUFA12
OXA1L	8.76194	OXA1L Mitochondrial Inner Membrane Protein	Protein Coding	14	q11.2	22766522	22773042	ENSG00000155463	Q15070	GC14P022766	https://www.genecards.org/cgi-bin/carddisp.pl?gene=OXA1L
TNFSF10	8.75477	TNF Superfamily Member 10	Protein Coding	3	q26.31	172505508	172523475	ENSG00000121858	P50591	GC03M172505	https://www.genecards.org/cgi-bin/carddisp.pl?gene=TNFSF10
MT-ATP8	8.75234	Mitochondrially Encoded ATP Synthase Membrane Subunit 8	Protein Coding	MT		8366	8572	ENSG00000228253	P03928	GCMTP008368	https://www.genecards.org/cgi-bin/carddisp.pl?gene=MT-ATP8
ACTB	8.74035	Actin Beta	Protein Coding	7	p22.1	5526409	5563902	ENSG00000075624	P60709	GC07M005527	https://www.genecards.org/cgi-bin/carddisp.pl?gene=ACTB
CSF1	8.73321	Colony Stimulating Factor 1	Protein Coding	1	p13.3	109910242	109930992	ENSG00000184371	P09603	GC01P109911	https://www.genecards.org/cgi-bin/carddisp.pl?gene=CSF1
LPL	8.72734	Lipoprotein Lipase	Protein Coding	8	p21.3	19901717	19967259	ENSG00000175445	P06858	GC08P019901	https://www.genecards.org/cgi-bin/carddisp.pl?gene=LPL
MT-ND6	8.7202	Mitochondrially Encoded NADH:Ubiquinone Oxidoreductase Core Subunit 6	Protein Coding	MT		14149	14673	ENSG00000198695	P03923	GCMTM014151	https://www.genecards.org/cgi-bin/carddisp.pl?gene=MT-ND6
TFAM	8.71139	Transcription Factor A, Mitochondrial	Protein Coding	10	q21.1	58385345	58399220	ENSG00000108064	Q00059	GC10P058385	https://www.genecards.org/cgi-bin/carddisp.pl?gene=TFAM
CYP24A1	8.70415	Cytochrome P450 Family 24 Subfamily A Member 1	Protein Coding	20	q13.2	54153446	54173986	ENSG00000019186	Q07973	GC20M054153	https://www.genecards.org/cgi-bin/carddisp.pl?gene=CYP24A1
PKM	8.70193	Pyruvate Kinase M1/2	Protein Coding	15	q23	72199029	72231819	ENSG00000067225	P14618	GC15M072199	https://www.genecards.org/cgi-bin/carddisp.pl?gene=PKM
SLC1A3	8.69821	Solute Carrier Family 1 Member 3	Protein Coding	5	p13.2	36596588	36688334	ENSG00000079215	P43003	GC05P036687	https://www.genecards.org/cgi-bin/carddisp.pl?gene=SLC1A3
EPX	8.69552	Eosinophil Peroxidase	Protein Coding	17	q22	58192726	58205174	ENSG00000121053	P11678	GC17P058192	https://www.genecards.org/cgi-bin/carddisp.pl?gene=EPX
GFAP	8.68797	Glial Fibrillary Acidic Protein	Protein Coding	17	q21.31	44903159	44916937	ENSG00000131095	P14136	GC17M077883	https://www.genecards.org/cgi-bin/carddisp.pl?gene=GFAP
NDUFB7	8.66733	NADH:Ubiquinone Oxidoreductase Subunit B7	Protein Coding	19	p13.12	14566078	14572066	ENSG00000099795	P17568	GC19M014566	https://www.genecards.org/cgi-bin/carddisp.pl?gene=NDUFB7
KCNJ11	8.6667	Potassium Inwardly Rectifying Channel Subfamily J Member 11	Protein Coding	11	p15.1	17365172	17389331	ENSG00000187486	Q14654	GC11M017948	https://www.genecards.org/cgi-bin/carddisp.pl?gene=KCNJ11
AKR1C3	8.66583	Aldo-Keto Reductase Family 1 Member C3	Protein Coding	10	p15.1	5035354	5107686	ENSG00000196139	P42330	GC10P005035	https://www.genecards.org/cgi-bin/carddisp.pl?gene=AKR1C3
LCN2	8.66223	Lipocalin 2	Protein Coding	9	q34.11	128149071	128153453	ENSG00000148346	P80188	GC09P128149	https://www.genecards.org/cgi-bin/carddisp.pl?gene=LCN2
RAB4B-EGLN2	8.66196	RAB4B-EGLN2 Readthrough (NMD Candidate)	RNA Gene	19	q13.2	40778242	40808418	ENSG00000171570		GC19P040778	https://www.genecards.org/cgi-bin/carddisp.pl?gene=RAB4B-EGLN2
MIR17	8.64672	MicroRNA 17	RNA Gene	13	q31.3	91350605	91350688	ENSG00000284536		GC13P091350	https://www.genecards.org/cgi-bin/carddisp.pl?gene=MIR17
NR1H2	8.6327	Nuclear Receptor Subfamily 1 Group H Member 2	Protein Coding	19	q13.33	50329653	50383388	ENSG00000131408	P55055	GC19P050329	https://www.genecards.org/cgi-bin/carddisp.pl?gene=NR1H2
SCD	8.60115	Stearoyl-CoA Desaturase	Protein Coding	10	q24.31	100347233	100364826	ENSG00000099194	O00767	GC10P100347	https://www.genecards.org/cgi-bin/carddisp.pl?gene=SCD
NDUFB8	8.60028	NADH:Ubiquinone Oxidoreductase Subunit B8	Protein Coding	10	q24.31	100523740	100530000	ENSG00000166136	O95169	GC10M100523	https://www.genecards.org/cgi-bin/carddisp.pl?gene=NDUFB8
PDHA1	8.59935	Pyruvate Dehydrogenase E1 Subunit Alpha 1	Protein Coding	X	p22.12	19343893	19361718	ENSG00000131828	P08559	GC0XP019343	https://www.genecards.org/cgi-bin/carddisp.pl?gene=PDHA1
CYB5A	8.59846	Cytochrome B5 Type A	Protein Coding	18	q22.3	74250846	74291973	ENSG00000166347	P00167	GC18M074250	https://www.genecards.org/cgi-bin/carddisp.pl?gene=CYB5A
WRN	8.59198	WRN RecQ Like Helicase	Protein Coding	8	p12	31033788	31176138	ENSG00000165392	Q14191	GC08P031033	https://www.genecards.org/cgi-bin/carddisp.pl?gene=WRN
GRB2	8.59069	Growth Factor Receptor Bound Protein 2	Protein Coding	17	q25.1	75318076	75405709	ENSG00000177885	P62993	GC17M075318	https://www.genecards.org/cgi-bin/carddisp.pl?gene=GRB2
TUBB3	8.58284	Tubulin Beta 3 Class III	Protein Coding	16	q24.3	89921392	89938761	ENSG00000258947	Q13509	GC16P095438	https://www.genecards.org/cgi-bin/carddisp.pl?gene=TUBB3
CKMT2	8.58237	Creatine Kinase, Mitochondrial 2	Protein Coding	5	q14.1	81233320	81266398	ENSG00000131730	P17540	GC05P081233	https://www.genecards.org/cgi-bin/carddisp.pl?gene=CKMT2
MAPKAPK5	8.58127	MAPK Activated Protein Kinase 5	Protein Coding	12	q24.12	111842013	111902222	ENSG00000089022	Q8IW41	GC12P111842	https://www.genecards.org/cgi-bin/carddisp.pl?gene=MAPKAPK5
FBXL4	8.56208	F-Box And Leucine Rich Repeat Protein 4	Protein Coding	6	q16.2	98868535	98948006	ENSG00000112234	Q9UKA2	GC06M098868	https://www.genecards.org/cgi-bin/carddisp.pl?gene=FBXL4
FTH1	8.55835	Ferritin Heavy Chain 1	Protein Coding	11	q12.3	61959718	61967634	ENSG00000167996	P02794	GC11M061959	https://www.genecards.org/cgi-bin/carddisp.pl?gene=FTH1
EPAS1	8.55533	Endothelial PAS Domain Protein 1	Protein Coding	2	p21	46293667	46386697	ENSG00000116016	Q99814	GC02P046293	https://www.genecards.org/cgi-bin/carddisp.pl?gene=EPAS1
PDLIM4	8.54076	PDZ And LIM Domain 4	Protein Coding	5	q31.1	132257696	132273454	ENSG00000131435	P50479	GC05P132257	https://www.genecards.org/cgi-bin/carddisp.pl?gene=PDLIM4
CYB5R3	8.53724	Cytochrome B5 Reductase 3	Protein Coding	22	q13.2	42615730	42720870	ENSG00000100243	P00387	GC22M077135	https://www.genecards.org/cgi-bin/carddisp.pl?gene=CYB5R3
SLC2A4	8.51899	Solute Carrier Family 2 Member 4	Protein Coding	17	p13.1	7281718	7288257	ENSG00000181856	P14672	GC17P111162	https://www.genecards.org/cgi-bin/carddisp.pl?gene=SLC2A4
ITGB2	8.50758	Integrin Subunit Beta 2	Protein Coding	21	q22.3	44885953	44931989	ENSG00000160255	P05107	GC21M044885	https://www.genecards.org/cgi-bin/carddisp.pl?gene=ITGB2
MLYCD	8.50477	Malonyl-CoA Decarboxylase	Protein Coding	16	q23.3	83899115	83951445	ENSG00000103150	O95822	GC16P083899	https://www.genecards.org/cgi-bin/carddisp.pl?gene=MLYCD
HBA2	8.5036	Hemoglobin Subunit Alpha 2	Protein Coding	16	p13.3	172876	173710	ENSG00000188536	P69905	GC16P080150	https://www.genecards.org/cgi-bin/carddisp.pl?gene=HBA2
MIR93	8.50103	MicroRNA 93	RNA Gene	7	q22.1	100093768	100093847	ENSG00000207757		GC07M105252	https://www.genecards.org/cgi-bin/carddisp.pl?gene=MIR93
MSR1	8.49973	Macrophage Scavenger Receptor 1	Protein Coding	8	p22	16107878	16567490	ENSG00000038945	P21757	GC08M016107	https://www.genecards.org/cgi-bin/carddisp.pl?gene=MSR1
ADAMTS13	8.49628	ADAM Metallopeptidase With Thrombospondin Type 1 Motif 13	Protein Coding	9	q34.2	133414358	133459402	ENSG00000160323	Q76LX8	GC09P133414	https://www.genecards.org/cgi-bin/carddisp.pl?gene=ADAMTS13
ATF6B	8.49416	Activating Transcription Factor 6 Beta	Protein Coding	6	p21.32	32115264	32128253	ENSG00000213676	Q99941	GC06M032115	https://www.genecards.org/cgi-bin/carddisp.pl?gene=ATF6B
ESR2	8.49326	Estrogen Receptor 2	Protein Coding	14	q23.3	64084232	64338112	ENSG00000140009	Q92731	GC14M064084	https://www.genecards.org/cgi-bin/carddisp.pl?gene=ESR2
ADH7	8.47817	Alcohol Dehydrogenase 7 (Class IV), Mu Or Sigma Polypeptide	Protein Coding	4	q23	99412261	99435510	ENSG00000196344	P40394	GC04M099412	https://www.genecards.org/cgi-bin/carddisp.pl?gene=ADH7
WARS2	8.47752	Tryptophanyl TRNA Synthetase 2, Mitochondrial	Protein Coding	1	p12	119031216	119140654	ENSG00000116874	Q9UGM6	GC01M119031	https://www.genecards.org/cgi-bin/carddisp.pl?gene=WARS2
DAPK1	8.47313	Death Associated Protein Kinase 1	Protein Coding	9	q21.33	87497228	87708634	ENSG00000196730	P53355	GC09P087497	https://www.genecards.org/cgi-bin/carddisp.pl?gene=DAPK1
CPOX	8.47118	Coproporphyrinogen Oxidase	Protein Coding	3	q11.2	98579446	98593648	ENSG00000080819	P36551	GC03M098576	https://www.genecards.org/cgi-bin/carddisp.pl?gene=CPOX
CHCHD10	8.47022	Coiled-Coil-Helix-Coiled-Coil-Helix Domain Containing 10	Protein Coding	22	q11.23	23765834	23767972	ENSG00000250479	Q8WYQ3	GC22M023765	https://www.genecards.org/cgi-bin/carddisp.pl?gene=CHCHD10
SMAD2	8.46516	SMAD Family Member 2	Protein Coding	18	q21.1	47808957	47931146	ENSG00000175387	Q15796	GC18M047809	https://www.genecards.org/cgi-bin/carddisp.pl?gene=SMAD2
CDK1	8.46461	Cyclin Dependent Kinase 1	Protein Coding	10	q21.2	60778331	60794852	ENSG00000170312	P06493	GC10P060772	https://www.genecards.org/cgi-bin/carddisp.pl?gene=CDK1
HSPG2	8.45931	Heparan Sulfate Proteoglycan 2	Protein Coding	1	p36.12	21822244	21937310	ENSG00000142798	P98160	GC01M021822	https://www.genecards.org/cgi-bin/carddisp.pl?gene=HSPG2
CCN2	8.45148	Cellular Communication Network Factor 2	Protein Coding	6	q23.2	131948176	131951372	ENSG00000118523	P29279	GC06M131948	https://www.genecards.org/cgi-bin/carddisp.pl?gene=CCN2
BIRC5	8.45101	Baculoviral IAP Repeat Containing 5	Protein Coding	17	q25.3	78214186	78225636	ENSG00000089685	O15392	GC17P078214	https://www.genecards.org/cgi-bin/carddisp.pl?gene=BIRC5
UBB	8.44785	Ubiquitin B	Protein Coding	17	p11.2	16380798	16382745	ENSG00000170315	P0CG47	GC17P016380	https://www.genecards.org/cgi-bin/carddisp.pl?gene=UBB
CRYAA	8.44635	Crystallin Alpha A	Protein Coding	21	q22.3	43169008	43172805	ENSG00000160202	P02489	GC21P043169	https://www.genecards.org/cgi-bin/carddisp.pl?gene=CRYAA
ROCK1	8.4456	Rho Associated Coiled-Coil Containing Protein Kinase 1	Protein Coding	18	q11.1	20944612	21111813	ENSG00000067900	Q13464	GC18M034018	https://www.genecards.org/cgi-bin/carddisp.pl?gene=ROCK1
SPP1	8.42289	Secreted Phosphoprotein 1	Protein Coding	4	q22.1	87975667	87983532	ENSG00000118785	P10451	GC04P087975	https://www.genecards.org/cgi-bin/carddisp.pl?gene=SPP1
IREB2	8.42191	Iron Responsive Element Binding Protein 2	Protein Coding	15	q25.1	78437431	78501453	ENSG00000136381	P48200	GC15P078437	https://www.genecards.org/cgi-bin/carddisp.pl?gene=IREB2
GAD2	8.42184	Glutamate Decarboxylase 2	Protein Coding	10	p12.1	26216665	26304558	ENSG00000136750	Q05329	GC10P026216	https://www.genecards.org/cgi-bin/carddisp.pl?gene=GAD2
TP53INP1	8.41189	Tumor Protein P53 Inducible Nuclear Protein 1	Protein Coding	8	q22.1	94925972	94949378	ENSG00000164938	Q96A56	GC08M094925	https://www.genecards.org/cgi-bin/carddisp.pl?gene=TP53INP1
GCK	8.40922	Glucokinase	Protein Coding	7	p13	44143213	44198170	ENSG00000106633	P35557	GC07M045340	https://www.genecards.org/cgi-bin/carddisp.pl?gene=GCK
OMA1	8.3943	OMA1 Zinc Metallopeptidase	Protein Coding	1	p32.1	58415384	58546802	ENSG00000162600	Q96E52	GC01M058415	https://www.genecards.org/cgi-bin/carddisp.pl?gene=OMA1
TACR1	8.39132	Tachykinin Receptor 1	Protein Coding	2	p12	75046463	75199520	ENSG00000115353	P25103	GC02M075597	https://www.genecards.org/cgi-bin/carddisp.pl?gene=TACR1
VCL	8.3819	Vinculin	Protein Coding	10	q22.2	73995193	74121363	ENSG00000035403	P18206	GC10P073995	https://www.genecards.org/cgi-bin/carddisp.pl?gene=VCL
JUND	8.36811	JunD Proto-Oncogene, AP-1 Transcription Factor Subunit	Protein Coding	19	p13.11	18279694	18281622	ENSG00000130522	P17535	GC19M018279	https://www.genecards.org/cgi-bin/carddisp.pl?gene=JUND
DYRK3	8.35934	Dual Specificity Tyrosine Phosphorylation Regulated Kinase 3	Protein Coding	1	q32.1	206635536	206684419	ENSG00000143479	O43781	GC01P206636	https://www.genecards.org/cgi-bin/carddisp.pl?gene=DYRK3
NEIL2	8.35172	Nei Like DNA Glycosylase 2	Protein Coding	8	p23.1	11769639	11787345	ENSG00000154328	Q969S2	GC08P011769	https://www.genecards.org/cgi-bin/carddisp.pl?gene=NEIL2
HBEGF	8.35107	Heparin Binding EGF Like Growth Factor	Protein Coding	5	q31.3	140332843	140346603	ENSG00000113070	Q99075	GC05M140332	https://www.genecards.org/cgi-bin/carddisp.pl?gene=HBEGF
FOSL1	8.35017	FOS Like 1, AP-1 Transcription Factor Subunit	Protein Coding	11	q13.1	65892049	65900573	ENSG00000175592	P15407	GC11M125414	https://www.genecards.org/cgi-bin/carddisp.pl?gene=FOSL1
GH1	8.34523	Growth Hormone 1	Protein Coding	17	q23.3	63917200	63918839	ENSG00000259384	P01241	GC17M063917	https://www.genecards.org/cgi-bin/carddisp.pl?gene=GH1
GSTM5	8.34491	Glutathione S-Transferase Mu 5	Protein Coding	1	p13.3	109711780	109775428	ENSG00000134201	P46439	GC01P109711	https://www.genecards.org/cgi-bin/carddisp.pl?gene=GSTM5
ACAA1	8.34342	Acetyl-CoA Acyltransferase 1	Protein Coding	3	p22.2	38103129	38137242	ENSG00000060971	P09110	GC03M038103	https://www.genecards.org/cgi-bin/carddisp.pl?gene=ACAA1
CRHR2	8.34021	Corticotropin Releasing Hormone Receptor 2	Protein Coding	7	p14.3	30651942	30700129	ENSG00000106113	Q13324	GC07M030651	https://www.genecards.org/cgi-bin/carddisp.pl?gene=CRHR2
PPIG	8.33788	Peptidylprolyl Isomerase G	Protein Coding	2	q31.1	169584342	169641406	ENSG00000138398	Q13427	GC02P169584	https://www.genecards.org/cgi-bin/carddisp.pl?gene=PPIG
USP10	8.32804	Ubiquitin Specific Peptidase 10	Protein Coding	16	q24.1	84699986	84779922	ENSG00000103194	Q14694	GC16P093506	https://www.genecards.org/cgi-bin/carddisp.pl?gene=USP10
SLC7A1	8.32514	Solute Carrier Family 7 Member 1	Protein Coding	13	q12.3	29509414	29595688	ENSG00000139514	P30825	GC13M029509	https://www.genecards.org/cgi-bin/carddisp.pl?gene=SLC7A1
ARNT	8.32188	Aryl Hydrocarbon Receptor Nuclear Translocator	Protein Coding	1	q21.3	150809713	150876708	ENSG00000143437	P27540	GC01M150809	https://www.genecards.org/cgi-bin/carddisp.pl?gene=ARNT
SFTA3	8.3161	Surfactant Associated 3	RNA Gene	14	q13.3	36473288	36513829	ENSG00000229415	P0C7M3	GC14M036474	https://www.genecards.org/cgi-bin/carddisp.pl?gene=SFTA3
KL	8.31217	Klotho	Protein Coding	13	q13.1	33016423	33066143	ENSG00000133116	Q9UEF7	GC13P033016	https://www.genecards.org/cgi-bin/carddisp.pl?gene=KL
BECN1	8.30979	Beclin 1	Protein Coding	17	q21.31	42810134	42833350	ENSG00000126581	Q14457	GC17M042810	https://www.genecards.org/cgi-bin/carddisp.pl?gene=BECN1
CYC1	8.30517	Cytochrome C1	Protein Coding	8	q24.3	144095039	144097525	ENSG00000179091	P08574	GC08P144095	https://www.genecards.org/cgi-bin/carddisp.pl?gene=CYC1
CCL4	8.30501	C-C Motif Chemokine Ligand 4	Protein Coding	17	q12	36103827	36105621	ENSG00000275302	P13236	GC17P036103	https://www.genecards.org/cgi-bin/carddisp.pl?gene=CCL4
CIRBP	8.30063	Cold Inducible RNA Binding Protein	Protein Coding	19	p13.3	1259384	1274880	ENSG00000099622	Q14011	GC19P001259	https://www.genecards.org/cgi-bin/carddisp.pl?gene=CIRBP
PEX5	8.29386	Peroxisomal Biogenesis Factor 5	Protein Coding	12	p13.31	7188685	7218574	ENSG00000139197	P50542	GC12P039004	https://www.genecards.org/cgi-bin/carddisp.pl?gene=PEX5
ACACB	8.28723	Acetyl-CoA Carboxylase Beta	Protein Coding	12	q24.11	109116587	109268226	ENSG00000076555	O00763	GC12P109116	https://www.genecards.org/cgi-bin/carddisp.pl?gene=ACACB
SIGMAR1	8.28522	Sigma Non-Opioid Intracellular Receptor 1	Protein Coding	9	p13.3	34634722	34637844	ENSG00000147955	Q99720	GC09M034634	https://www.genecards.org/cgi-bin/carddisp.pl?gene=SIGMAR1
VASP	8.28374	Vasodilator Stimulated Phosphoprotein	Protein Coding	19	q13.32	45506579	45526989	ENSG00000125753	P50552	GC19P113266	https://www.genecards.org/cgi-bin/carddisp.pl?gene=VASP
TRPV4	8.28209	Transient Receptor Potential Cation Channel Subfamily V Member 4	Protein Coding	12	q24.11	109783087	109833406	ENSG00000111199	Q9HBA0	GC12M109783	https://www.genecards.org/cgi-bin/carddisp.pl?gene=TRPV4
RUNX2	8.26251	RUNX Family Transcription Factor 2	Protein Coding	6	p21.1	45328157	45664349	ENSG00000124813	Q13950	GC06P135072	https://www.genecards.org/cgi-bin/carddisp.pl?gene=RUNX2
SELENOP	8.25519	Selenoprotein P	Protein Coding	5	p12	42799880	42887392	ENSG00000250722	P49908	GC05M042800	https://www.genecards.org/cgi-bin/carddisp.pl?gene=SELENOP
CHEK2	8.24639	Checkpoint Kinase 2	Protein Coding	22	q12.1	28687743	28742422	ENSG00000183765	O96017	GC22M028687	https://www.genecards.org/cgi-bin/carddisp.pl?gene=CHEK2
UCN2	8.24628	Urocortin 2	Protein Coding	3	p21.31	48561718	48563781	ENSG00000145040	Q96RP3	GC03M048561	https://www.genecards.org/cgi-bin/carddisp.pl?gene=UCN2
SFPQ	8.2419	Splicing Factor Proline And Glutamine Rich	Protein Coding	1	p34.3	35176378	35193446	ENSG00000116560	P23246	GC01M035176	https://www.genecards.org/cgi-bin/carddisp.pl?gene=SFPQ
FGF7	8.24104	Fibroblast Growth Factor 7	Protein Coding	15	q21.2	49423237	49488775	ENSG00000140285	P21781	GC15P049423	https://www.genecards.org/cgi-bin/carddisp.pl?gene=FGF7
AMBP	8.22939	Alpha-1-Microglobulin/Bikunin Precursor	Protein Coding	9	q32	114060127	114078328	ENSG00000106927	P02760	GC09M114060	https://www.genecards.org/cgi-bin/carddisp.pl?gene=AMBP
SYVN1	8.21562	Synoviolin 1	Protein Coding	11	q13.1	65121780	65134532	ENSG00000162298	Q86TM6	GC11M125363	https://www.genecards.org/cgi-bin/carddisp.pl?gene=SYVN1
PSIP1	8.21421	PC4 And SRSF1 Interacting Protein 1	Protein Coding	9	p22.3	15464066	15510995	ENSG00000164985	O75475	GC09M015464	https://www.genecards.org/cgi-bin/carddisp.pl?gene=PSIP1
IRF1	8.21345	Interferon Regulatory Factor 1	Protein Coding	5	q31.1	132440440	132508719	ENSG00000125347	P10914	GC05M132440	https://www.genecards.org/cgi-bin/carddisp.pl?gene=IRF1
TAC1	8.2086	Tachykinin Precursor 1	Protein Coding	7	q21.3	97732084	97740472	ENSG00000006128	P20366	GC07P097734	https://www.genecards.org/cgi-bin/carddisp.pl?gene=TAC1
FGF1	8.20838	Fibroblast Growth Factor 1	Protein Coding	5	q31.3	142592178	142698070	ENSG00000113578	P05230	GC05M142555	https://www.genecards.org/cgi-bin/carddisp.pl?gene=FGF1
ACE2	8.20365	Angiotensin Converting Enzyme 2	Protein Coding	X	p22.2	15494566	15607236	ENSG00000130234	Q9BYF1	GC0XM015494	https://www.genecards.org/cgi-bin/carddisp.pl?gene=ACE2
BCYRN1	8.19808	Brain Cytoplasmic RNA 1	RNA Gene	2	p21	47335315	47335514	ENSG00000236824		GC02P047253	https://www.genecards.org/cgi-bin/carddisp.pl?gene=BCYRN1
PSMA7	8.19418	Proteasome 20S Subunit Alpha 7	Protein Coding	20	q13.33	62136733	62143440	ENSG00000101182	O14818	GC20M062136	https://www.genecards.org/cgi-bin/carddisp.pl?gene=PSMA7
STK24	8.1873	Serine/Threonine Kinase 24	Protein Coding	13	q32.2	98445185	98577940	ENSG00000102572	Q9Y6E0	GC13M098445	https://www.genecards.org/cgi-bin/carddisp.pl?gene=STK24
PLAU	8.18497	Plasminogen Activator, Urokinase	Protein Coding	10	q22.2	73909177	73917496	ENSG00000122861	P00749	GC10P073909	https://www.genecards.org/cgi-bin/carddisp.pl?gene=PLAU
NR4A2	8.18266	Nuclear Receptor Subfamily 4 Group A Member 2	Protein Coding	2	q24.1	156324437	156342348	ENSG00000153234	P43354	GC02M156324	https://www.genecards.org/cgi-bin/carddisp.pl?gene=NR4A2
CCK	8.17997	Cholecystokinin	Protein Coding	3	p22.1	42257825	42266185	ENSG00000187094	P06307	GC03M042274	https://www.genecards.org/cgi-bin/carddisp.pl?gene=CCK
GAL	8.1797	Galanin And GMAP Prepropeptide	Protein Coding	11	q13.2	68683779	68691175	ENSG00000069482	P22466	GC11P089308	https://www.genecards.org/cgi-bin/carddisp.pl?gene=GAL
CD44	8.17289	CD44 Molecule (IN Blood Group)	Protein Coding	11	p13	35138882	35232402	ENSG00000026508	P16070	GC11P035139	https://www.genecards.org/cgi-bin/carddisp.pl?gene=CD44
TGFB2	8.16912	Transforming Growth Factor Beta 2	Protein Coding	1	q41	218345336	218444619	ENSG00000092969	P61812	GC01P218345	https://www.genecards.org/cgi-bin/carddisp.pl?gene=TGFB2
CYP4A11	8.16886	Cytochrome P450 Family 4 Subfamily A Member 11	Protein Coding	1	p33	46929177	46941484	ENSG00000187048	Q02928	GC01M046929	https://www.genecards.org/cgi-bin/carddisp.pl?gene=CYP4A11
LDLR	8.16796	Low Density Lipoprotein Receptor	Protein Coding	19	p13.2	11089418	11133820	ENSG00000130164	P01130	GC19P112317	https://www.genecards.org/cgi-bin/carddisp.pl?gene=LDLR
ITGAM	8.15943	Integrin Subunit Alpha M	Protein Coding	16	p11.2	31259967	31332892	ENSG00000169896	P11215	GC16P081706	https://www.genecards.org/cgi-bin/carddisp.pl?gene=ITGAM
HDAC6	8.15576	Histone Deacetylase 6	Protein Coding	X	p11.23	48801377	48824982	ENSG00000094631	Q9UBN7	GC0XP048801	https://www.genecards.org/cgi-bin/carddisp.pl?gene=HDAC6
ACAD11	8.15537	Acyl-CoA Dehydrogenase Family Member 11	Protein Coding	3	q22.1	132558138	132660082	ENSG00000240303	Q709F0	GC03M132559	https://www.genecards.org/cgi-bin/carddisp.pl?gene=ACAD11
ACADSB	8.1429	Acyl-CoA Dehydrogenase Short/Branched Chain	Protein Coding	10	q26.13	123008979	123058290	ENSG00000196177	P45954	GC10P123008	https://www.genecards.org/cgi-bin/carddisp.pl?gene=ACADSB
ABCB1	8.13923	ATP Binding Cassette Subfamily B Member 1	Protein Coding	7	q21.12	87503017	87713323	ENSG00000085563	P08183	GC07M087504	https://www.genecards.org/cgi-bin/carddisp.pl?gene=ABCB1
FAAH	8.13891	Fatty Acid Amide Hydrolase	Protein Coding	1	p33	46394317	46413848	ENSG00000117480	O00519	GC01P046394	https://www.genecards.org/cgi-bin/carddisp.pl?gene=FAAH
PIEZO1	8.13317	Piezo Type Mechanosensitive Ion Channel Component 1 (Er Blood Group)	Protein Coding	16	q24.3	88715338	88785220	ENSG00000103335	Q92508	GC16M088715	https://www.genecards.org/cgi-bin/carddisp.pl?gene=PIEZO1
CKMT1B	8.13097	Creatine Kinase, Mitochondrial 1B	Protein Coding	15	q15.3	43593054	43604901	ENSG00000237289	P12532	GC15P157191	https://www.genecards.org/cgi-bin/carddisp.pl?gene=CKMT1B
CREB3L1	8.12717	CAMP Responsive Element Binding Protein 3 Like 1	Protein Coding	11	p11.2	46277662	46321409	ENSG00000157613	Q96BA8	GC11P047725	https://www.genecards.org/cgi-bin/carddisp.pl?gene=CREB3L1
TSPO	8.12524	Translocator Protein	Protein Coding	22	q13.2	43151547	43163242	ENSG00000100300	B1AH88	GC22P043151	https://www.genecards.org/cgi-bin/carddisp.pl?gene=TSPO
BCKDHA	8.12075	Branched Chain Keto Acid Dehydrogenase E1 Subunit Alpha	Protein Coding	19	q13.2	41397808	41425002	ENSG00000248098	P12694	GC19P113120	https://www.genecards.org/cgi-bin/carddisp.pl?gene=BCKDHA
CYP2J2	8.11232	Cytochrome P450 Family 2 Subfamily J Member 2	Protein Coding	1	p32.1	59893308	59926773	ENSG00000134716	P51589	GC01M059893	https://www.genecards.org/cgi-bin/carddisp.pl?gene=CYP2J2
ATG9B	8.10021	Autophagy Related 9B	Protein Coding	7	q36.1	151012209	151024499	ENSG00000181652	Q674R7	GC07M151012	https://www.genecards.org/cgi-bin/carddisp.pl?gene=ATG9B
LBR	8.09901	Lamin B Receptor	Protein Coding	1	q42.12	225401502	225428925	ENSG00000143815	Q14739	GC01M225401	https://www.genecards.org/cgi-bin/carddisp.pl?gene=LBR
F2	8.09766	Coagulation Factor II, Thrombin	Protein Coding	11	p11.2	46719196	46739506	ENSG00000180210	P00734	GC11P047736	https://www.genecards.org/cgi-bin/carddisp.pl?gene=F2
GPX5	8.0944	Glutathione Peroxidase 5	Protein Coding	6	p22.1	28525881	28534955	ENSG00000224586	O75715	GC06P028525	https://www.genecards.org/cgi-bin/carddisp.pl?gene=GPX5
CCL5	8.09305	C-C Motif Chemokine Ligand 5	Protein Coding	17	q12	35871491	35880793	ENSG00000271503	P13501	GC17M035871	https://www.genecards.org/cgi-bin/carddisp.pl?gene=CCL5
GSTM4	8.0887	Glutathione S-Transferase Mu 4	Protein Coding	1	p13.3	109656099	109665496	ENSG00000168765	Q03013	GC01P109697	https://www.genecards.org/cgi-bin/carddisp.pl?gene=GSTM4
TUBA1B	8.08706	Tubulin Alpha 1b	Protein Coding	12	q13.12	49127782	49131397	ENSG00000123416	P68363	GC12M049127	https://www.genecards.org/cgi-bin/carddisp.pl?gene=TUBA1B
LOC107133510	8.08678	Origin Of Replication At HBB	Functional Element							GC11P005222	https://www.genecards.org/cgi-bin/carddisp.pl?gene=LOC107133510
NDUFA1	8.08204	NADH:Ubiquinone Oxidoreductase Subunit A1	Protein Coding	X	q24	119871832	119876662	ENSG00000125356	O15239	GC0XP119871	https://www.genecards.org/cgi-bin/carddisp.pl?gene=NDUFA1
YARS2	8.08163	Tyrosyl-TRNA Synthetase 2	Protein Coding	12	p11.21	32727490	32755897	ENSG00000139131	Q9Y2Z4	GC12M032873	https://www.genecards.org/cgi-bin/carddisp.pl?gene=YARS2
PRKACA	8.06344	Protein Kinase CAMP-Activated Catalytic Subunit Alpha	Protein Coding	19	p13.12	14091688	14118084	ENSG00000072062	P17612	GC19M092217	https://www.genecards.org/cgi-bin/carddisp.pl?gene=PRKACA
PON3	8.06189	Paraoxonase 3	Protein Coding	7	q21.3	95359872	95396375	ENSG00000105852	Q15166	GC07M095359	https://www.genecards.org/cgi-bin/carddisp.pl?gene=PON3
CDC25C	8.05868	Cell Division Cycle 25C	Protein Coding	5	q31.2	138285269	138338355	ENSG00000158402	P30307	GC05M138285	https://www.genecards.org/cgi-bin/carddisp.pl?gene=CDC25C
MIR29A	8.05706	MicroRNA 29a	RNA Gene	7	q32.3	130876747	130876810	ENSG00000284032		GC07M130876	https://www.genecards.org/cgi-bin/carddisp.pl?gene=MIR29A
HPRT1	8.05517	Hypoxanthine Phosphoribosyltransferase 1	Protein Coding	X	q26.2	134460165	134520513	ENSG00000165704	P00492	GC0XP134460	https://www.genecards.org/cgi-bin/carddisp.pl?gene=HPRT1
LINC-ROR	8.05293	Long Intergenic Non-Protein Coding RNA, Regulator Of Reprogramming	RNA Gene	18	q21.31	57054558	57072119	ENSG00000258609		GC18M057054	https://www.genecards.org/cgi-bin/carddisp.pl?gene=LINC-ROR
TSC2	8.05016	TSC Complex Subunit 2	Protein Coding	16	p13.3	2047967	2089491	ENSG00000103197	P49815	GC16P080239	https://www.genecards.org/cgi-bin/carddisp.pl?gene=TSC2
OPA1	8.04658	OPA1 Mitochondrial Dynamin Like GTPase	Protein Coding	3	q29	193593144	193697811	ENSG00000198836	O60313	GC03P193594	https://www.genecards.org/cgi-bin/carddisp.pl?gene=OPA1
GPX6	8.03918	Glutathione Peroxidase 6	Protein Coding	6	p22.1	28503296	28528215	ENSG00000198704	P59796	GC06M028503	https://www.genecards.org/cgi-bin/carddisp.pl?gene=GPX6
MECP2	8.0356	Methyl-CpG Binding Protein 2	Protein Coding	X	q28	154021573	154137103	ENSG00000169057	P51608	GC0XM154021	https://www.genecards.org/cgi-bin/carddisp.pl?gene=MECP2
F5	8.03391	Coagulation Factor V	Protein Coding	1	q24.2	169511951	169586588	ENSG00000198734	P12259	GC01M169511	https://www.genecards.org/cgi-bin/carddisp.pl?gene=F5
AKAP9	8.03332	A-Kinase Anchoring Protein 9	Protein Coding	7	q21.2	91940840	92110673	ENSG00000127914	Q99996	GC07P091940	https://www.genecards.org/cgi-bin/carddisp.pl?gene=AKAP9
MT-RNR2	8.03123	Mitochondrially Encoded 16S RRNA	RNA Gene	MT		1671	3229	ENSG00000210082	Q8IVG9	GCMTP000953	https://www.genecards.org/cgi-bin/carddisp.pl?gene=MT-RNR2
MTRR	8.02665	5-Methyltetrahydrofolate-Homocysteine Methyltransferase Reductase	Protein Coding	5	p15.31	7851186	7906025	ENSG00000124275	Q9UBK8	GC05P007851	https://www.genecards.org/cgi-bin/carddisp.pl?gene=MTRR
GAREM2	8.02399	GRB2 Associated Regulator Of MAPK1 Subtype 2	Protein Coding	2	p23.3	26173088	26189663	ENSG00000157833	Q75VX8	GC02P026529	https://www.genecards.org/cgi-bin/carddisp.pl?gene=GAREM2
GRN	8.01714	Granulin Precursor	Protein Coding	17	q21.31	44345246	44353106	ENSG00000030582	P28799	GC17P044345	https://www.genecards.org/cgi-bin/carddisp.pl?gene=GRN
PPP5C	8.01562	Protein Phosphatase 5 Catalytic Subunit	Protein Coding	19	q13.32	46347087	46392981	ENSG00000011485	P53041	GC19P113288	https://www.genecards.org/cgi-bin/carddisp.pl?gene=PPP5C
CXCL1	8.01028	C-X-C Motif Chemokine Ligand 1	Protein Coding	4	q13.3	73869393	73871308	ENSG00000163739	P09341	GC04P073869	https://www.genecards.org/cgi-bin/carddisp.pl?gene=CXCL1
TGM2	8.00559	Transglutaminase 2	Protein Coding	20	q11.23	38127385	38166578	ENSG00000198959	P21980	GC20M038127	https://www.genecards.org/cgi-bin/carddisp.pl?gene=TGM2
SMAD4	8.00288	SMAD Family Member 4	Protein Coding	18	q21.2	51028528	51085045	ENSG00000141646	Q13485	GC18P051028	https://www.genecards.org/cgi-bin/carddisp.pl?gene=SMAD4
MIR29B1	7.99804	MicroRNA 29b-1	RNA Gene	7	q32.3	130877459	130877539	ENSG00000283797		GC07M130877	https://www.genecards.org/cgi-bin/carddisp.pl?gene=MIR29B1
ERCC6	7.98671	ERCC Excision Repair 6, Chromatin Remodeling Factor	Protein Coding	10	q11.23	49454168	49539538	ENSG00000225830	Q03468	GC10M049454	https://www.genecards.org/cgi-bin/carddisp.pl?gene=ERCC6
CYP3A7	7.98446	Cytochrome P450 Family 3 Subfamily A Member 7	Protein Coding	7	q22.1	99705036	99735196	ENSG00000160870	P24462	GC07M099705	https://www.genecards.org/cgi-bin/carddisp.pl?gene=CYP3A7
KLF4	7.98092	KLF Transcription Factor 4	Protein Coding	9	q31.2	107484852	107490482	ENSG00000136826	O43474	GC09M107484	https://www.genecards.org/cgi-bin/carddisp.pl?gene=KLF4
NDUFV3	7.97668	NADH:Ubiquinone Oxidoreductase Subunit V3	Protein Coding	21	q22.3	42879644	42913304	ENSG00000160194	P56181	GC21P042879	https://www.genecards.org/cgi-bin/carddisp.pl?gene=NDUFV3
ALKBH2	7.9719	AlkB Homolog 2, Alpha-Ketoglutarate Dependent Dioxygenase	Protein Coding	12	q24.11	109088188	109093631	ENSG00000189046	Q6NS38	GC12M109088	https://www.genecards.org/cgi-bin/carddisp.pl?gene=ALKBH2
SCN4B	7.97069	Sodium Voltage-Gated Channel Beta Subunit 4	Protein Coding	11	q23.3	118133377	118152888	ENSG00000177098	Q8IWT1	GC11M126497	https://www.genecards.org/cgi-bin/carddisp.pl?gene=SCN4B
GUCY1A2	7.96658	Guanylate Cyclase 1 Soluble Subunit Alpha 2	Protein Coding	11	q22.3	106674019	107018476	ENSG00000152402	P33402	GC11M126269	https://www.genecards.org/cgi-bin/carddisp.pl?gene=GUCY1A2
CDH5	7.9618	Cadherin 5	Protein Coding	16	q21	66366690	66404784	ENSG00000179776	P33151	GC16P066366	https://www.genecards.org/cgi-bin/carddisp.pl?gene=CDH5
HGF	7.95795	Hepatocyte Growth Factor	Protein Coding	7	q21.11	81699010	81770438	ENSG00000019991	P14210	GC07M081699	https://www.genecards.org/cgi-bin/carddisp.pl?gene=HGF
MT-ND4L	7.95517	Mitochondrially Encoded NADH:Ubiquinone Oxidoreductase Core Subunit 4L	Protein Coding	MT		10470	10766	ENSG00000212907	P03901	GCMTP010472	https://www.genecards.org/cgi-bin/carddisp.pl?gene=MT-ND4L
ATOX1	7.94952	Antioxidant 1 Copper Chaperone	Protein Coding	5	q33.1	151742316	151772532	ENSG00000177556	O00244	GC05M151743	https://www.genecards.org/cgi-bin/carddisp.pl?gene=ATOX1
SURF1	7.94595	SURF1 Cytochrome C Oxidase Assembly Factor	Protein Coding	9	q34.2	133351758	133356676	ENSG00000148290	Q15526	GC09M133351	https://www.genecards.org/cgi-bin/carddisp.pl?gene=SURF1
BCL2A1	7.9438	BCL2 Related Protein A1	Protein Coding	15	q25.1	79960892	79971196	ENSG00000140379	Q16548	GC15M148332	https://www.genecards.org/cgi-bin/carddisp.pl?gene=BCL2A1
ANGPT2	7.93777	Angiopoietin 2	Protein Coding	8	p23.1	6499632	6563409	ENSG00000091879	O15123	GC08M006499	https://www.genecards.org/cgi-bin/carddisp.pl?gene=ANGPT2
GLUD1	7.93739	Glutamate Dehydrogenase 1	Protein Coding	10	q23.2	87050202	87094843	ENSG00000148672	P00367	GC10M087050	https://www.genecards.org/cgi-bin/carddisp.pl?gene=GLUD1
SELL	7.93675	Selectin L	Protein Coding	1	q24.2	169690665	169711702	ENSG00000188404	P14151	GC01M169690	https://www.genecards.org/cgi-bin/carddisp.pl?gene=SELL
MICA	7.93658	MHC Class I Polypeptide-Related Sequence A	Protein Coding	6	p21.33	31399784	31415315	ENSG00000204520	Q29983	GC06P031399	https://www.genecards.org/cgi-bin/carddisp.pl?gene=MICA
SUCLA2	7.93416	Succinate-CoA Ligase ADP-Forming Subunit Beta	Protein Coding	13	q14.2	47745736	48037968	ENSG00000136143	Q9P2R7	GC13M047745	https://www.genecards.org/cgi-bin/carddisp.pl?gene=SUCLA2
SLC25A27	7.92787	Solute Carrier Family 25 Member 27	Protein Coding	6	p12.3	46652915	46678190	ENSG00000153291	O95847	GC06P046652	https://www.genecards.org/cgi-bin/carddisp.pl?gene=SLC25A27
CHGA	7.92691	Chromogranin A	Protein Coding	14	q32.12	92923150	92935285	ENSG00000100604	P10645	GC14P092990	https://www.genecards.org/cgi-bin/carddisp.pl?gene=CHGA
NTRK2	7.91862	Neurotrophic Receptor Tyrosine Kinase 2	Protein Coding	9	q21.33	84668375	85095751	ENSG00000148053	Q16620	GC09P084668	https://www.genecards.org/cgi-bin/carddisp.pl?gene=NTRK2
HSPA14	7.91618	Heat Shock Protein Family A (Hsp70) Member 14	Protein Coding	10	p13	14838306	14871741	ENSG00000187522	Q0VDF9	GC10P014860	https://www.genecards.org/cgi-bin/carddisp.pl?gene=HSPA14
TG	7.91514	Thyroglobulin	Protein Coding	8	q24.22	132866958	133134903	ENSG00000042832	P01266	GC08P132866	https://www.genecards.org/cgi-bin/carddisp.pl?gene=TG
COX8A	7.90954	Cytochrome C Oxidase Subunit 8A	Protein Coding	11	q13.1	63974620	63976543	ENSG00000176340	P10176	GC11P088929	https://www.genecards.org/cgi-bin/carddisp.pl?gene=COX8A
YBX1	7.90926	Y-Box Binding Protein 1	Protein Coding	1	p34.2	42682418	42703805	ENSG00000065978	P67809	GC01P042682	https://www.genecards.org/cgi-bin/carddisp.pl?gene=YBX1
PC	7.90623	Pyruvate Carboxylase	Protein Coding	11	q13.2	66848417	66958386	ENSG00000173599	P11498	GC11M066848	https://www.genecards.org/cgi-bin/carddisp.pl?gene=PC
SLC25A3	7.90401	Solute Carrier Family 25 Member 3	Protein Coding	12	q23.1	98593591	98606379	ENSG00000075415	Q00325	GC12P098593	https://www.genecards.org/cgi-bin/carddisp.pl?gene=SLC25A3
NOS2P2	7.89517	Nitric Oxide Synthase 2 Pseudogene 2	Pseudogene	17	p11.2	18497567	18503282	ENSG00000167494		GC17M075989	https://www.genecards.org/cgi-bin/carddisp.pl?gene=NOS2P2
GDNF	7.86839	Glial Cell Derived Neurotrophic Factor	Protein Coding	5	p13.2	37812677	37840041	ENSG00000168621	P39905	GC05M037812	https://www.genecards.org/cgi-bin/carddisp.pl?gene=GDNF
EDNRB	7.8655	Endothelin Receptor Type B	Protein Coding	13	q22.3	77895481	77975529	ENSG00000136160	P24530	GC13M077895	https://www.genecards.org/cgi-bin/carddisp.pl?gene=EDNRB
TEK	7.86324	TEK Receptor Tyrosine Kinase	Protein Coding	9	p21.2	27109141	27230174	ENSG00000120156	Q02763	GC09P027109	https://www.genecards.org/cgi-bin/carddisp.pl?gene=TEK
MIR211	7.86313	MicroRNA 211	RNA Gene	15	q13.3	31065032	31065141	ENSG00000207702		GC15M031065	https://www.genecards.org/cgi-bin/carddisp.pl?gene=MIR211
ADCYAP1R1	7.85491	ADCYAP Receptor Type I	Protein Coding	7	p14.3	31052308	31111474	ENSG00000078549	P41586	GC07P031058	https://www.genecards.org/cgi-bin/carddisp.pl?gene=ADCYAP1R1
MYH7	7.85063	Myosin Heavy Chain 7	Protein Coding	14	q11.2	23412740	23435660	ENSG00000092054	P12883	GC14M023412	https://www.genecards.org/cgi-bin/carddisp.pl?gene=MYH7
RPS6KB1	7.8497	Ribosomal Protein S6 Kinase B1	Protein Coding	17	q23.1	59893046	59950574	ENSG00000108443	P23443	GC17P059893	https://www.genecards.org/cgi-bin/carddisp.pl?gene=RPS6KB1
TNFSF11	7.84869	TNF Superfamily Member 11	Protein Coding	13	q14.11	42562736	42608013	ENSG00000120659	O14788	GC13P042562	https://www.genecards.org/cgi-bin/carddisp.pl?gene=TNFSF11
ADRB3	7.84626	Adrenoceptor Beta 3	Protein Coding	8	p11.23	37962990	37966599	ENSG00000188778	P13945	GC08M037962	https://www.genecards.org/cgi-bin/carddisp.pl?gene=ADRB3
FUS	7.84491	FUS RNA Binding Protein	Protein Coding	16	p11.2	31180138	31196963	ENSG00000089280	P35637	GC16P031180	https://www.genecards.org/cgi-bin/carddisp.pl?gene=FUS
FYN	7.84183	FYN Proto-Oncogene, Src Family Tyrosine Kinase	Protein Coding	6	q21	111660332	111873452	ENSG00000010810	P06241	GC06M111660	https://www.genecards.org/cgi-bin/carddisp.pl?gene=FYN
NAGLU	7.82343	N-Acetyl-Alpha-Glucosaminidase	Protein Coding	17	q21.2	42536241	42544449	ENSG00000108784	P54802	GC17P112331	https://www.genecards.org/cgi-bin/carddisp.pl?gene=NAGLU
LPA	7.81855	Lipoprotein(A)	Protein Coding	6	q26	160531482	160664275	ENSG00000198670	P08519	GC06M160531	https://www.genecards.org/cgi-bin/carddisp.pl?gene=LPA
PSEN2	7.81382	Presenilin 2	Protein Coding	1	q42.13	226870184	226927726	ENSG00000143801	P49810	GC01P226870	https://www.genecards.org/cgi-bin/carddisp.pl?gene=PSEN2
GSTZ1	7.80884	Glutathione S-Transferase Zeta 1	Protein Coding	14	q24.3	77320996	77331597	ENSG00000100577	O43708	GC14P077320	https://www.genecards.org/cgi-bin/carddisp.pl?gene=GSTZ1
PTPA	7.80779	Protein Phosphatase 2 Phosphatase Activator	Protein Coding	9	q34.11	129110950	129148946	ENSG00000119383	Q15257	GC09P141447	https://www.genecards.org/cgi-bin/carddisp.pl?gene=PTPA
HRH2	7.80649	Histamine Receptor H2	Protein Coding	5	q35.2	175658030	175710756	ENSG00000113749	P25021	GC05P175659	https://www.genecards.org/cgi-bin/carddisp.pl?gene=HRH2
TRIB3	7.79161	Tribbles Pseudokinase 3	Protein Coding	20	p13	362835	397559	ENSG00000101255	Q96RU7	GC20P000365	https://www.genecards.org/cgi-bin/carddisp.pl?gene=TRIB3
CREB3	7.79048	CAMP Responsive Element Binding Protein 3	Protein Coding	9	p13.3	35732598	35736999	ENSG00000107175	O43889	GC09P057121	https://www.genecards.org/cgi-bin/carddisp.pl?gene=CREB3
EEF2	7.79037	Eukaryotic Translation Elongation Factor 2	Protein Coding	19	p13.3	3976056	3985463	ENSG00000167658	P13639	GC19M003976	https://www.genecards.org/cgi-bin/carddisp.pl?gene=EEF2
FDX2	7.78554	Ferredoxin 2	Protein Coding	19	p13.2	10309916	10316015	ENSG00000267673	Q6P4F2	GC19M092062	https://www.genecards.org/cgi-bin/carddisp.pl?gene=FDX2
COX6A2	7.7829	Cytochrome C Oxidase Subunit 6A2	Protein Coding	16	p11.2	31427731	31428360	ENSG00000156885	Q02221	GC16M044172	https://www.genecards.org/cgi-bin/carddisp.pl?gene=COX6A2
CDK6	7.78194	Cyclin Dependent Kinase 6	Protein Coding	7	q21.2	92604921	92836573	ENSG00000105810	Q00534	GC07M092604	https://www.genecards.org/cgi-bin/carddisp.pl?gene=CDK6
LRP1	7.77186	LDL Receptor Related Protein 1	Protein Coding	12	q13.3	57128483	57213361	ENSG00000123384	Q07954	GC12P057128	https://www.genecards.org/cgi-bin/carddisp.pl?gene=LRP1
MIR22	7.769	MicroRNA 22	RNA Gene	17	p13.3	1713903	1713987	ENSG00000283824		GC17M001713	https://www.genecards.org/cgi-bin/carddisp.pl?gene=MIR22
COA8	7.76186	Cytochrome C Oxidase Assembly Factor 8	Protein Coding	14	q32.33	103562960	103607523	ENSG00000256053	Q96IL0	GC14P115881	https://www.genecards.org/cgi-bin/carddisp.pl?gene=COA8
ELK1	7.74998	ETS Transcription Factor ELK1	Protein Coding	X	p11.23	47635521	47650604	ENSG00000126767	P19419	GC0XM047635	https://www.genecards.org/cgi-bin/carddisp.pl?gene=ELK1
SELENOK	7.7445	Selenoprotein K	Protein Coding	3	p21.1	53884417	53891885	ENSG00000113811	Q9Y6D0	GC03M053884	https://www.genecards.org/cgi-bin/carddisp.pl?gene=SELENOK
KCNJ2	7.74275	Potassium Inwardly Rectifying Channel Subfamily J Member 2	Protein Coding	17	q24.3	70168673	70180044	ENSG00000123700	P63252	GC17P070168	https://www.genecards.org/cgi-bin/carddisp.pl?gene=KCNJ2
ACOX2	7.74036	Acyl-CoA Oxidase 2	Protein Coding	3	p14.3	58505136	58537283	ENSG00000168306	Q99424	GC03M058506	https://www.genecards.org/cgi-bin/carddisp.pl?gene=ACOX2
ARRB1	7.73631	Arrestin Beta 1	Protein Coding	11	q13.4	75260122	75351705	ENSG00000137486	P49407	GC11M125753	https://www.genecards.org/cgi-bin/carddisp.pl?gene=ARRB1
MIR494	7.73445	MicroRNA 494	RNA Gene	14	q32.31	101029634	101029714	ENSG00000194717		GC14P116771	https://www.genecards.org/cgi-bin/carddisp.pl?gene=MIR494
ATXN2	7.73336	Ataxin 2	Protein Coding	12	q24.12	111443485	111599676	ENSG00000204842	Q99700	GC12M111443	https://www.genecards.org/cgi-bin/carddisp.pl?gene=ATXN2
MBTPS2	7.72822	Membrane Bound Transcription Factor Peptidase, Site 2	Protein Coding	X	p22.12	21839617	21885423	ENSG00000012174	O43462	GC0XP021839	https://www.genecards.org/cgi-bin/carddisp.pl?gene=MBTPS2
ATXN2L	7.72377	Ataxin 2 Like	Protein Coding	16	p11.2	28822999	28837237	ENSG00000168488	Q8WWM7	GC16P081408	https://www.genecards.org/cgi-bin/carddisp.pl?gene=ATXN2L
NDUFA4	7.72043	NDUFA4 Mitochondrial Complex Associated	Protein Coding	7	p21.3	10931943	10940153	ENSG00000189043	O00483	GC07M010938	https://www.genecards.org/cgi-bin/carddisp.pl?gene=NDUFA4
BMI1	7.71699	BMI1 Proto-Oncogene, Polycomb Ring Finger	Protein Coding	10	p12.2	22321099	22331484	ENSG00000168283	P35226	GC10P022337	https://www.genecards.org/cgi-bin/carddisp.pl?gene=BMI1
ANXA2	7.71546	Annexin A2	Protein Coding	15	q22.2	60347134	60402883	ENSG00000182718	P07355	GC15M060347	https://www.genecards.org/cgi-bin/carddisp.pl?gene=ANXA2
PARG	7.71529	Poly(ADP-Ribose) Glycohydrolase	Protein Coding	10	q11.23	49818279	49970203	ENSG00000227345	Q86W56	GC10M049818	https://www.genecards.org/cgi-bin/carddisp.pl?gene=PARG
TRAP1	7.71506	TNF Receptor Associated Protein 1	Protein Coding	16	p13.3	3651639	3717553	ENSG00000126602	Q12931	GC16M020486	https://www.genecards.org/cgi-bin/carddisp.pl?gene=TRAP1
ADCY10	7.70569	Adenylate Cyclase 10	Protein Coding	1	q24.2	167809386	167914215	ENSG00000143199	Q96PN6	GC01M167809	https://www.genecards.org/cgi-bin/carddisp.pl?gene=ADCY10
PIK3CB	7.70241	Phosphatidylinositol-4,5-Bisphosphate 3-Kinase Catalytic Subunit Beta	Protein Coding	3	q22.3	138652698	138834928	ENSG00000051382	P42338	GC03M138652	https://www.genecards.org/cgi-bin/carddisp.pl?gene=PIK3CB
PRKD2	7.70045	Protein Kinase D2	Protein Coding	19	q13.32	46674275	46717127	ENSG00000105287	Q9BZL6	GC19M046674	https://www.genecards.org/cgi-bin/carddisp.pl?gene=PRKD2
CHKA	7.70005	Choline Kinase Alpha	Protein Coding	11	q13.2	68052859	68121444	ENSG00000110721	P35790	GC11M068052	https://www.genecards.org/cgi-bin/carddisp.pl?gene=CHKA
PPP3CA	7.69581	Protein Phosphatase 3 Catalytic Subunit Alpha	Protein Coding	4	q24	101023409	101348278	ENSG00000138814	Q08209	GC04M101024	https://www.genecards.org/cgi-bin/carddisp.pl?gene=PPP3CA
SREBF1	7.69077	Sterol Regulatory Element Binding Transcription Factor 1	Protein Coding	17	p11.2	17810399	17837002	ENSG00000072310	P36956	GC17M017810	https://www.genecards.org/cgi-bin/carddisp.pl?gene=SREBF1
ZC3H12A	7.68017	Zinc Finger CCCH-Type Containing 12A	Protein Coding	1	p34.3	37474580	37484377	ENSG00000163874	Q5D1E8	GC01P037474	https://www.genecards.org/cgi-bin/carddisp.pl?gene=ZC3H12A
EZH2	7.67956	Enhancer Of Zeste 2 Polycomb Repressive Complex 2 Subunit	Protein Coding	7	q36.1	148807257	148884321	ENSG00000106462	Q15910	GC07M148807	https://www.genecards.org/cgi-bin/carddisp.pl?gene=EZH2
NCF4	7.67168	Neutrophil Cytosolic Factor 4	Protein Coding	22	q12.3	36860988	36878017	ENSG00000100365	Q15080	GC22P036860	https://www.genecards.org/cgi-bin/carddisp.pl?gene=NCF4
ME1	7.66974	Malic Enzyme 1	Protein Coding	6	q14.2	83210402	83431051	ENSG00000065833	P48163	GC06M083210	https://www.genecards.org/cgi-bin/carddisp.pl?gene=ME1
YWHAE	7.66924	Tyrosine 3-Monooxygenase/Tryptophan 5-Monooxygenase Activation Protein Epsilon	Protein Coding	17	p13.3	1344275	1400222	ENSG00000108953	P62258	GC17M074382	https://www.genecards.org/cgi-bin/carddisp.pl?gene=YWHAE
TALDO1	7.66274	Transaldolase 1	Protein Coding	11	p15.5	747415	765012	ENSG00000177156	P37837	GC11P010619	https://www.genecards.org/cgi-bin/carddisp.pl?gene=TALDO1
GSTO2	7.65899	Glutathione S-Transferase Omega 2	Protein Coding	10	q25.1	104268873	104304950	ENSG00000065621	Q9H4Y5	GC10P104268	https://www.genecards.org/cgi-bin/carddisp.pl?gene=GSTO2
PVALB	7.65243	Parvalbumin	Protein Coding	22	q12.3	36800684	36819479	ENSG00000100362	P20472	GC22M036800	https://www.genecards.org/cgi-bin/carddisp.pl?gene=PVALB
CYP20A1	7.64405	Cytochrome P450 Family 20 Subfamily A Member 1	Protein Coding	2	q33.2	203238977	203306026	ENSG00000119004	Q6UW02	GC02P203238	https://www.genecards.org/cgi-bin/carddisp.pl?gene=CYP20A1
GAD1	7.64385	Glutamate Decarboxylase 1	Protein Coding	2	q31.1	170813213	170861151	ENSG00000128683	Q99259	GC02P170813	https://www.genecards.org/cgi-bin/carddisp.pl?gene=GAD1
MMP13	7.63296	Matrix Metallopeptidase 13	Protein Coding	11	q22.2	102942995	102955732	ENSG00000137745	P45452	GC11M102942	https://www.genecards.org/cgi-bin/carddisp.pl?gene=MMP13
TP73	7.62908	Tumor Protein P73	Protein Coding	1	p36.32	3652516	3736201	ENSG00000078900	O15350	GC01P003652	https://www.genecards.org/cgi-bin/carddisp.pl?gene=TP73
ERCC2	7.62905	ERCC Excision Repair 2, TFIIH Core Complex Helicase Subunit	Protein Coding	19	q13.32	45349837	45370918	ENSG00000104884	P18074	GC19M045349	https://www.genecards.org/cgi-bin/carddisp.pl?gene=ERCC2
FOSB	7.62373	FosB Proto-Oncogene, AP-1 Transcription Factor Subunit	Protein Coding	19	q13.32	45467995	45475179	ENSG00000125740	P53539	GC19P045467	https://www.genecards.org/cgi-bin/carddisp.pl?gene=FOSB
CXCR4	7.61501	C-X-C Motif Chemokine Receptor 4	Protein Coding	2	q22.1	136114349	136119177	ENSG00000121966	P61073	GC02M136114	https://www.genecards.org/cgi-bin/carddisp.pl?gene=CXCR4
PIN1	7.6122	Peptidylprolyl Cis/Trans Isomerase, NIMA-Interacting 1	Protein Coding	19	p13.2	9835257	9849689	ENSG00000127445	Q13526	GC19P009835	https://www.genecards.org/cgi-bin/carddisp.pl?gene=PIN1
SLC1A1	7.59398	Solute Carrier Family 1 Member 1	Protein Coding	9	p24.2	4490468	4587469	ENSG00000106688	P43005	GC09P004490	https://www.genecards.org/cgi-bin/carddisp.pl?gene=SLC1A1
PAK1	7.59359	P21 (RAC1) Activated Kinase 1	Protein Coding	11	q14.1	77322017	77474635	ENSG00000149269	Q13153	GC11M125835	https://www.genecards.org/cgi-bin/carddisp.pl?gene=PAK1
PABPC1	7.59296	Poly(A) Binding Protein Cytoplasmic 1	Protein Coding	8	q22.3	100685816	100722809	ENSG00000070756	P11940	GC08M100685	https://www.genecards.org/cgi-bin/carddisp.pl?gene=PABPC1
COL2A1	7.59081	Collagen Type II Alpha 1 Chain	Protein Coding	12	q13.11	47972967	48004554	ENSG00000139219	P02458	GC12M047972	https://www.genecards.org/cgi-bin/carddisp.pl?gene=COL2A1
LOC106099062	7.58837	HBB Recombination Region	Functional Element							GC11P010854	https://www.genecards.org/cgi-bin/carddisp.pl?gene=LOC106099062
MBL2	7.58349	Mannose Binding Lectin 2	Protein Coding	10	q21.1	52765380	52772784	ENSG00000165471	P11226	GC10M052760	https://www.genecards.org/cgi-bin/carddisp.pl?gene=MBL2
IL3	7.58204	Interleukin 3	Protein Coding	5	q31.1	132060655	132063204	ENSG00000164399	P08700	GC05P132060	https://www.genecards.org/cgi-bin/carddisp.pl?gene=IL3
ACACA	7.57648	Acetyl-CoA Carboxylase Alpha	Protein Coding	17	q12	37084992	37406836	ENSG00000278540	Q13085	GC17M037084	https://www.genecards.org/cgi-bin/carddisp.pl?gene=ACACA
UCN3	7.57378	Urocortin 3	Protein Coding	10	p15.1	5364966	5374692	ENSG00000178473	Q969E3	GC10P005364	https://www.genecards.org/cgi-bin/carddisp.pl?gene=UCN3
MICAL1	7.57313	Microtubule Associated Monooxygenase, Calponin And LIM Domain Containing 1	Protein Coding	6	q21	109444062	109465968	ENSG00000135596	Q8TDZ2	GC06M109444	https://www.genecards.org/cgi-bin/carddisp.pl?gene=MICAL1
VKORC1L1	7.56991	Vitamin K Epoxide Reductase Complex Subunit 1 Like 1	Protein Coding	7	q11.21	65873074	65959563	ENSG00000196715	Q8N0U8	GC07P086000	https://www.genecards.org/cgi-bin/carddisp.pl?gene=VKORC1L1
IGFBP1	7.55893	Insulin Like Growth Factor Binding Protein 1	Protein Coding	7	p12.3	45888360	45893660	ENSG00000146678	P08833	GC07P049577	https://www.genecards.org/cgi-bin/carddisp.pl?gene=IGFBP1
IL12B	7.55851	Interleukin 12B	Protein Coding	5	q33.3	159314780	159330863	ENSG00000113302	P29460	GC05M159314	https://www.genecards.org/cgi-bin/carddisp.pl?gene=IL12B
SLC18A3	7.55256	Solute Carrier Family 18 Member A3	Protein Coding	10	q11.23	49610310	49612720	ENSG00000187714	Q16572	GC10P049610	https://www.genecards.org/cgi-bin/carddisp.pl?gene=SLC18A3
OGFOD1	7.55222	2-Oxoglutarate And Iron Dependent Oxygenase Domain Containing 1	Protein Coding	16	q13	56451521	56479104	ENSG00000087263	Q8N543	GC16P082417	https://www.genecards.org/cgi-bin/carddisp.pl?gene=OGFOD1
BACH2	7.54812	BTB Domain And CNC Homolog 2	Protein Coding	6	q15	89926528	90296843	ENSG00000112182	Q9BYV9	GC06M089926	https://www.genecards.org/cgi-bin/carddisp.pl?gene=BACH2
CAPN2	7.54806	Calpain 2	Protein Coding	1	q41	223701593	223776018	ENSG00000162909	P17655	GC01P223701	https://www.genecards.org/cgi-bin/carddisp.pl?gene=CAPN2
ADH1C	7.54049	Alcohol Dehydrogenase 1C (Class I), Gamma Polypeptide	Protein Coding	4	q23	99336497	99352746	ENSG00000248144	P00326	GC04M099336	https://www.genecards.org/cgi-bin/carddisp.pl?gene=ADH1C
SLPI	7.5398	Secretory Leukocyte Peptidase Inhibitor	Protein Coding	20	q13.12	45252239	45254564	ENSG00000124107	P03973	GC20M045252	https://www.genecards.org/cgi-bin/carddisp.pl?gene=SLPI
IAPP	7.53503	Islet Amyloid Polypeptide	Protein Coding	12	p12.1	21354959	21379980	ENSG00000121351	P10997	GC12P021354	https://www.genecards.org/cgi-bin/carddisp.pl?gene=IAPP
APOA2	7.53022	Apolipoprotein A2	Protein Coding	1	q23.3	161222292	161223631	ENSG00000158874	P02652	GC01M161222	https://www.genecards.org/cgi-bin/carddisp.pl?gene=APOA2
CFLAR	7.52315	CASP8 And FADD Like Apoptosis Regulator	Protein Coding	2	q33.1	201116154	201176687	ENSG00000003402	O15519	GC02P201527	https://www.genecards.org/cgi-bin/carddisp.pl?gene=CFLAR
PSMC6	7.52044	Proteasome 26S Subunit, ATPase 6	Protein Coding	14	q22.1	52707178	52728590	ENSG00000100519	P62333	GC14P052707	https://www.genecards.org/cgi-bin/carddisp.pl?gene=PSMC6
UQCRQ	7.49968	Ubiquinol-Cytochrome C Reductase Complex III Subunit VII	Protein Coding	5	q31.1	132866630	132868847	ENSG00000164405	O14949	GC05P132866	https://www.genecards.org/cgi-bin/carddisp.pl?gene=UQCRQ
MAPK7	7.49934	Mitogen-Activated Protein Kinase 7	Protein Coding	17	p11.2	19377721	19383544	ENSG00000166484	Q13164	GC17P111585	https://www.genecards.org/cgi-bin/carddisp.pl?gene=MAPK7
HSPA6	7.49131	Heat Shock Protein Family A (Hsp70) Member 6	Protein Coding	1	q23.3	161524540	161526894	ENSG00000173110	P17066	GC01P161524	https://www.genecards.org/cgi-bin/carddisp.pl?gene=HSPA6
SCO2	7.48756	Synthesis Of Cytochrome C Oxidase 2	Protein Coding	22	q13.33	50523568	50526461	ENSG00000284194	O43819	GC22M050523	https://www.genecards.org/cgi-bin/carddisp.pl?gene=SCO2
NAT2	7.48664	N-Acetyltransferase 2	Protein Coding	8	p22	18391282	18401218	ENSG00000156006	P11245	GC08P018391	https://www.genecards.org/cgi-bin/carddisp.pl?gene=NAT2
MIR155	7.48583	MicroRNA 155	RNA Gene	21	q21.3	25573980	25574044	ENSG00000283904		GC21P025573	https://www.genecards.org/cgi-bin/carddisp.pl?gene=MIR155
RANBP2	7.483	RAN Binding Protein 2	Protein Coding	2	q13	108719482	108785810	ENSG00000153201	P49792	GC02P108719	https://www.genecards.org/cgi-bin/carddisp.pl?gene=RANBP2
LTA	7.48138	Lymphotoxin Alpha	Protein Coding	6	p21.33	31572054	31574324	ENSG00000226979	P01374	GC06P134818	https://www.genecards.org/cgi-bin/carddisp.pl?gene=LTA
BBC3	7.47607	BCL2 Binding Component 3	Protein Coding	19	q13.32	47220822	47232766	ENSG00000105327	Q96PG8	GC19M047220	https://www.genecards.org/cgi-bin/carddisp.pl?gene=BBC3
PPP1R15B	7.47412	Protein Phosphatase 1 Regulatory Subunit 15B	Protein Coding	1	q32.1	204396492	204411887	ENSG00000158615	Q5SWA1	GC01M204666	https://www.genecards.org/cgi-bin/carddisp.pl?gene=PPP1R15B
GRIN2A	7.47119	Glutamate Ionotropic Receptor NMDA Type Subunit 2A	Protein Coding	16	p13.2	9753404	10182928	ENSG00000183454	Q12879	GC16M009753	https://www.genecards.org/cgi-bin/carddisp.pl?gene=GRIN2A
PPOX	7.46109	Protoporphyrinogen Oxidase	Protein Coding	1	q23.3	161166056	161178013	ENSG00000143224	P50336	GC01P164874	https://www.genecards.org/cgi-bin/carddisp.pl?gene=PPOX
ADA	7.45442	Adenosine Deaminase	Protein Coding	20	q13.12	44584896	44652252	ENSG00000196839	P00813	GC20M044620	https://www.genecards.org/cgi-bin/carddisp.pl?gene=ADA
DBT	7.45424	Dihydrolipoamide Branched Chain Transacylase E2	Protein Coding	1	p21.2	100186919	100249834	ENSG00000137992	P11182	GC01M100186	https://www.genecards.org/cgi-bin/carddisp.pl?gene=DBT
MAF	7.45335	MAF BZIP Transcription Factor	Protein Coding	16	q23.2	79585843	79600737	ENSG00000178573	O75444	GC16M079204	https://www.genecards.org/cgi-bin/carddisp.pl?gene=MAF
CAMK2A	7.45329	Calcium/Calmodulin Dependent Protein Kinase II Alpha	Protein Coding	5	q32	150219491	150290093	ENSG00000070808	Q9UQM7	GC05M150219	https://www.genecards.org/cgi-bin/carddisp.pl?gene=CAMK2A
ATXN3	7.44678	Ataxin 3	Protein Coding	14	q32.12	92044496	92106621	ENSG00000066427	P54252	GC14M119747	https://www.genecards.org/cgi-bin/carddisp.pl?gene=ATXN3
S1PR1	7.43324	Sphingosine-1-Phosphate Receptor 1	Protein Coding	1	p21.2	101236865	101243713	ENSG00000170989	P21453	GC01P101236	https://www.genecards.org/cgi-bin/carddisp.pl?gene=S1PR1
PTPN6	7.43097	Protein Tyrosine Phosphatase Non-Receptor Type 6	Protein Coding	12	p13.31	6946468	6961316	ENSG00000111679	P29350	GC12P038993	https://www.genecards.org/cgi-bin/carddisp.pl?gene=PTPN6
ANG	7.4306	Angiogenin	Protein Coding	14	q11.2	20684177	20698971	ENSG00000214274	P03950	GC14P045735	https://www.genecards.org/cgi-bin/carddisp.pl?gene=ANG
STK11	7.42117	Serine/Threonine Kinase 11	Protein Coding	19	p13.3	1177558	1228431	ENSG00000118046	Q15831	GC19P001177	https://www.genecards.org/cgi-bin/carddisp.pl?gene=STK11
MFN1	7.41902	Mitofusin 1	Protein Coding	3	q26.33	179347709	179394936	ENSG00000171109	Q8IWA4	GC03P179347	https://www.genecards.org/cgi-bin/carddisp.pl?gene=MFN1
TPM1	7.40733	Tropomyosin 1	Protein Coding	15	q22.2	63042620	63071915	ENSG00000140416	P09493	GC15P165361	https://www.genecards.org/cgi-bin/carddisp.pl?gene=TPM1
GRIN1	7.39943	Glutamate Ionotropic Receptor NMDA Type Subunit 1	Protein Coding	9	q34.3	137138346	137168756	ENSG00000176884	Q05586	GC09P137138	https://www.genecards.org/cgi-bin/carddisp.pl?gene=GRIN1
PDK1	7.39044	Pyruvate Dehydrogenase Kinase 1	Protein Coding	2	q31.1	172555373	172608669	ENSG00000152256	Q15118	GC02P172555	https://www.genecards.org/cgi-bin/carddisp.pl?gene=PDK1
PLCG2	7.38571	Phospholipase C Gamma 2	Protein Coding	16	q23.3	81779279	81962685	ENSG00000197943	P16885	GC16P081779	https://www.genecards.org/cgi-bin/carddisp.pl?gene=PLCG2
FASN	7.37471	Fatty Acid Synthase	Protein Coding	17	q25.3	82078338	82098294	ENSG00000169710	P49327	GC17M082078	https://www.genecards.org/cgi-bin/carddisp.pl?gene=FASN
SYNPO2	7.37097	Synaptopodin 2	Protein Coding	4	q26	118850688	119061247	ENSG00000172403	Q9UMS6	GC04P118850	https://www.genecards.org/cgi-bin/carddisp.pl?gene=SYNPO2
MIRLET7C	7.36524	MicroRNA Let-7c	RNA Gene	21	q21.1	16539828	16539911	ENSG00000199030		GC21P018103	https://www.genecards.org/cgi-bin/carddisp.pl?gene=MIRLET7C
MAP3K20	7.36364	Mitogen-Activated Protein Kinase Kinase Kinase 20	Protein Coding	2	q31.1	173075435	173268015	ENSG00000091436	Q9NYL2	GC02P173076	https://www.genecards.org/cgi-bin/carddisp.pl?gene=MAP3K20
MGST2	7.36266	Microsomal Glutathione S-Transferase 2	Protein Coding	4	q31.1	139665768	139740745	ENSG00000085871	Q99735	GC04P139665	https://www.genecards.org/cgi-bin/carddisp.pl?gene=MGST2
NDUFAB1	7.3619	NADH:Ubiquinone Oxidoreductase Subunit AB1	Protein Coding	16	p12.2	23581014	23596316	ENSG00000004779	O14561	GC16M025408	https://www.genecards.org/cgi-bin/carddisp.pl?gene=NDUFAB1
MUC5AC	7.35393	Mucin 5AC, Oligomeric Mucus/Gel-Forming	Protein Coding	11	p15.5	1157953	1201138	ENSG00000215182	P98088	GC11P010637	https://www.genecards.org/cgi-bin/carddisp.pl?gene=MUC5AC
RORA	7.33982	RAR Related Orphan Receptor A	Protein Coding	15	q22.2	60488284	61229302	ENSG00000069667	P35398	GC15M060488	https://www.genecards.org/cgi-bin/carddisp.pl?gene=RORA
SENP3	7.33785	SUMO Specific Peptidase 3	Protein Coding	17	p13.1	7561919	7571969	ENSG00000161956	Q9H4L4	GC17P111186	https://www.genecards.org/cgi-bin/carddisp.pl?gene=SENP3
LOC105379109	7.33103	Uncharacterized LOC105379109	RNA Gene							GC05M104307	https://www.genecards.org/cgi-bin/carddisp.pl?gene=LOC105379109
RNASE3	7.3137	Ribonuclease A Family Member 3	Protein Coding	14	q11.2	20891385	20892348	ENSG00000169397	P12724	GC14P020891	https://www.genecards.org/cgi-bin/carddisp.pl?gene=RNASE3
BRF2	7.30801	BRF2 RNA Polymerase III Transcription Initiation Factor Subunit	Protein Coding	8	p11.23	37843268	37849861	ENSG00000104221	Q9HAW0	GC08M037843	https://www.genecards.org/cgi-bin/carddisp.pl?gene=BRF2
HPX	7.30774	Hemopexin	Protein Coding	11	p15.4	6431049	6442617	ENSG00000110169	P02790	GC11M012117	https://www.genecards.org/cgi-bin/carddisp.pl?gene=HPX
BID	7.30263	BH3 Interacting Domain Death Agonist	Protein Coding	22	q11.21	17734138	17774770	ENSG00000015475	P55957	GC22M017734	https://www.genecards.org/cgi-bin/carddisp.pl?gene=BID
RPS3	7.30216	Ribosomal Protein S3	Protein Coding	11	q13.4	75399515	75422280	ENSG00000149273	P23396	GC11P089608	https://www.genecards.org/cgi-bin/carddisp.pl?gene=RPS3
TNFAIP8L1	7.30022	TNF Alpha Induced Protein 8 Like 1	Protein Coding	19	p13.3	4639516	4655568	ENSG00000185361	Q8WVP5	GC19P004639	https://www.genecards.org/cgi-bin/carddisp.pl?gene=TNFAIP8L1
TOP2A	7.30008	DNA Topoisomerase II Alpha	Protein Coding	17	q21.2	40388525	40417896	ENSG00000131747	P11388	GC17M040388	https://www.genecards.org/cgi-bin/carddisp.pl?gene=TOP2A
HLA-B	7.29767	Major Histocompatibility Complex, Class I, B	Protein Coding	6	p21.33	31353872	31367067	ENSG00000234745	P01889	GC06M093738	https://www.genecards.org/cgi-bin/carddisp.pl?gene=HLA-B
AKT2	7.28756	AKT Serine/Threonine Kinase 2	Protein Coding	19	q13.2	40230317	40285536	ENSG00000105221	P31751	GC19M040230	https://www.genecards.org/cgi-bin/carddisp.pl?gene=AKT2
LYN	7.28043	LYN Proto-Oncogene, Src Family Tyrosine Kinase	Protein Coding	8	q12.1	55879835	56014169	ENSG00000254087	P07948	GC08P055879	https://www.genecards.org/cgi-bin/carddisp.pl?gene=LYN
LCAT	7.27908	Lecithin-Cholesterol Acyltransferase	Protein Coding	16	q22.1	67939750	67944131	ENSG00000213398	P04180	GC16M067939	https://www.genecards.org/cgi-bin/carddisp.pl?gene=LCAT
DDX1	7.27695	DEAD-Box Helicase 1	Protein Coding	2	p24.3	15591178	15634346	ENSG00000079785	Q92499	GC02P015591	https://www.genecards.org/cgi-bin/carddisp.pl?gene=DDX1
ENDOG	7.27076	Endonuclease G	Protein Coding	9	q34.11	128818500	128822676	ENSG00000167136	Q14249	GC09P128818	https://www.genecards.org/cgi-bin/carddisp.pl?gene=ENDOG
GLA	7.2686	Galactosidase Alpha	Protein Coding	X	q22.1	101393273	101408012	ENSG00000102393	P06280	GC0XM101393	https://www.genecards.org/cgi-bin/carddisp.pl?gene=GLA
H2BC21	7.26722	H2B Clustered Histone 21	Protein Coding	1	q21.2	149884459	149886682	ENSG00000184678	Q16778	GC01M160728	https://www.genecards.org/cgi-bin/carddisp.pl?gene=H2BC21
ATP5PO	7.2656	ATP Synthase Peripheral Stalk Subunit OSCP	Protein Coding	21	q22.11	33903453	33915814	ENSG00000241837	P48047	GC21M033904	https://www.genecards.org/cgi-bin/carddisp.pl?gene=ATP5PO
RAC2	7.26555	Rac Family Small GTPase 2	Protein Coding	22	q13.1	37225270	37259594	ENSG00000128340	P15153	GC22M077096	https://www.genecards.org/cgi-bin/carddisp.pl?gene=RAC2
IL1RAPL2	7.26245	Interleukin 1 Receptor Accessory Protein Like 2	Protein Coding	X	q22.3	104566199	105767829	ENSG00000189108	Q9NP60	GC0XP104566	https://www.genecards.org/cgi-bin/carddisp.pl?gene=IL1RAPL2
MIR210	7.26214	MicroRNA 210	RNA Gene	11	p15.5	568089	568198	ENSG00000199038		GC11M011821	https://www.genecards.org/cgi-bin/carddisp.pl?gene=MIR210
RAD50	7.2588	RAD50 Double Strand Break Repair Protein	Protein Coding	5	q31.1	132556019	132646349	ENSG00000113522	Q92878	GC05P132556	https://www.genecards.org/cgi-bin/carddisp.pl?gene=RAD50
KCNE2	7.24317	Potassium Voltage-Gated Channel Subfamily E Regulatory Subunit 2	Protein Coding	21	q22.11	34364006	34371381	ENSG00000159197	Q9Y6J6	GC21P034364	https://www.genecards.org/cgi-bin/carddisp.pl?gene=KCNE2
CCNA2	7.24163	Cyclin A2	Protein Coding	4	q27	121816444	121823883	ENSG00000145386	P20248	GC04M121816	https://www.genecards.org/cgi-bin/carddisp.pl?gene=CCNA2
ENC1	7.23926	Ectodermal-Neural Cortex 1	Protein Coding	5	q13.3	74627406	74641424	ENSG00000171617	O14682	GC05M074627	https://www.genecards.org/cgi-bin/carddisp.pl?gene=ENC1
SLC1A2	7.2379	Solute Carrier Family 1 Member 2	Protein Coding	11	p13	35251205	35420063	ENSG00000110436	P43004	GC11M035267	https://www.genecards.org/cgi-bin/carddisp.pl?gene=SLC1A2
ACTA1	7.23592	Actin Alpha 1, Skeletal Muscle	Protein Coding	1	q42.13	229430365	229434104	ENSG00000143632	P68133	GC01M230217	https://www.genecards.org/cgi-bin/carddisp.pl?gene=ACTA1
KHSRP	7.23342	KH-Type Splicing Regulatory Protein	Protein Coding	19	p13.3	6413102	6424811	ENSG00000088247	Q92945	GC19M006413	https://www.genecards.org/cgi-bin/carddisp.pl?gene=KHSRP
DNAJC3	7.23313	DnaJ Heat Shock Protein Family (Hsp40) Member C3	Protein Coding	13	q32.1	95677139	95794988	ENSG00000102580	Q13217	GC13P095677	https://www.genecards.org/cgi-bin/carddisp.pl?gene=DNAJC3
MT-TN	7.22709	Mitochondrially Encoded TRNA-Asn (AAU/C)	RNA Gene	MT		5657	5729	ENSG00000210135		GCMTM005659	https://www.genecards.org/cgi-bin/carddisp.pl?gene=MT-TN
LGALS3	7.22671	Galectin 3	Protein Coding	14	q22.3	55124110	55145423	ENSG00000131981	P17931	GC14P055124	https://www.genecards.org/cgi-bin/carddisp.pl?gene=LGALS3
UGT1A10	7.22621	UDP Glucuronosyltransferase Family 1 Member A10	Protein Coding	2	q37.1	233636448	233773300	ENSG00000242515	Q9HAW8	GC02P233636	https://www.genecards.org/cgi-bin/carddisp.pl?gene=UGT1A10
CACNA1A	7.22529	Calcium Voltage-Gated Channel Subunit Alpha1 A	Protein Coding	19	p13.13	13206442	13624489	ENSG00000141837	O00555	GC19M013206	https://www.genecards.org/cgi-bin/carddisp.pl?gene=CACNA1A
PNKP	7.22149	Polynucleotide Kinase 3'-Phosphatase	Protein Coding	19	q13.33	49859882	49878351	ENSG00000039650	Q96T60	GC19M093101	https://www.genecards.org/cgi-bin/carddisp.pl?gene=PNKP
PYCR1	7.2203	Pyrroline-5-Carboxylate Reductase 1	Protein Coding	17	q25.3	81932384	81942412	ENSG00000183010	P32322	GC17M081932	https://www.genecards.org/cgi-bin/carddisp.pl?gene=PYCR1
VNN1	7.21579	Vanin 1	Protein Coding	6	q23.2	132680849	132714055	ENSG00000112299	O95497	GC06M132680	https://www.genecards.org/cgi-bin/carddisp.pl?gene=VNN1
CYP51A1	7.2055	Cytochrome P450 Family 51 Subfamily A Member 1	Protein Coding	7	q21.2	92084987	92134803	ENSG00000001630	Q16850	GC07M092112	https://www.genecards.org/cgi-bin/carddisp.pl?gene=CYP51A1
PHYH	7.20142	Phytanoyl-CoA 2-Hydroxylase	Protein Coding	10	p13	13277796	13302412	ENSG00000107537	O14832	GC10M013277	https://www.genecards.org/cgi-bin/carddisp.pl?gene=PHYH
RNU6-334P	7.1987	RNA, U6 Small Nuclear 334, Pseudogene	Pseudogene	5	q21.2	104780288	104780389	ENSG00000252881		GC05M104780	https://www.genecards.org/cgi-bin/carddisp.pl?gene=RNU6-334P
SLC8A1	7.19722	Solute Carrier Family 8 Member A1	Protein Coding	2	p22.1	40097270	40611053	ENSG00000183023	P32418	GC02M040078	https://www.genecards.org/cgi-bin/carddisp.pl?gene=SLC8A1
KRT5	7.19384	Keratin 5	Protein Coding	12	q13.13	52514575	52520530	ENSG00000186081	P13647	GC12M052514	https://www.genecards.org/cgi-bin/carddisp.pl?gene=KRT5
NDUFAF3	7.19304	NADH:Ubiquinone Oxidoreductase Complex Assembly Factor 3	Protein Coding	3	p21.31	49020459	49023495	ENSG00000178057	Q9BU61	GC03P049020	https://www.genecards.org/cgi-bin/carddisp.pl?gene=NDUFAF3
YY1	7.19278	YY1 Transcription Factor	Protein Coding	14	q32.2	100238298	100282788	ENSG00000100811	P25490	GC14P100238	https://www.genecards.org/cgi-bin/carddisp.pl?gene=YY1
YWHAZ	7.18456	Tyrosine 3-Monooxygenase/Tryptophan 5-Monooxygenase Activation Protein Zeta	Protein Coding	8	q22.3	100916523	100953388	ENSG00000164924	P63104	GC08M100919	https://www.genecards.org/cgi-bin/carddisp.pl?gene=YWHAZ
SMARCA4	7.18165	SWI/SNF Related, Matrix Associated, Actin Dependent Regulator Of Chromatin, Subfamily A, Member 4	Protein Coding	19	p13.2	10960932	11079426	ENSG00000127616	P51532	GC19P112312	https://www.genecards.org/cgi-bin/carddisp.pl?gene=SMARCA4
CCS	7.18149	Copper Chaperone For Superoxide Dismutase	Protein Coding	11	q13.2	66593153	66606019	ENSG00000173992	O14618	GC11P066593	https://www.genecards.org/cgi-bin/carddisp.pl?gene=CCS
POLGARF	7.18046	POLG Alternative Reading Frame	Protein Coding	15	q26.1	89330208	89333809	ENSG00000291307	A0A3B3IS91	GC15M151439	https://www.genecards.org/cgi-bin/carddisp.pl?gene=POLGARF
MYBPC3	7.17841	Myosin Binding Protein C3	Protein Coding	11	p11.2	47331406	47352702	ENSG00000134571	Q14896	GC11M125005	https://www.genecards.org/cgi-bin/carddisp.pl?gene=MYBPC3
SCO1	7.17815	Synthesis Of Cytochrome C Oxidase 1	Protein Coding	17	p13.1	10672474	10698375	ENSG00000133028	O75880	GC17M010672	https://www.genecards.org/cgi-bin/carddisp.pl?gene=SCO1
NR1I2	7.17731	Nuclear Receptor Subfamily 1 Group I Member 2	Protein Coding	3	q13.33	119780484	119818487	ENSG00000144852	O75469	GC03P119780	https://www.genecards.org/cgi-bin/carddisp.pl?gene=NR1I2
CANX	7.17542	Calnexin	Protein Coding	5	q35.3	179678628	179731641	ENSG00000127022	P27824	GC05P179678	https://www.genecards.org/cgi-bin/carddisp.pl?gene=CANX
TLR9	7.16875	Toll Like Receptor 9	Protein Coding	3	p21.2	52221080	52225645	ENSG00000239732	Q9NR96	GC03M053878	https://www.genecards.org/cgi-bin/carddisp.pl?gene=TLR9
ATP1A3	7.16725	ATPase Na+/K+ Transporting Subunit Alpha 3	Protein Coding	19	q13.2	41966582	41997497	ENSG00000105409	P13637	GC19M041966	https://www.genecards.org/cgi-bin/carddisp.pl?gene=ATP1A3
CASP6	7.16334	Caspase 6	Protein Coding	4	q25	109688622	109703583	ENSG00000138794	P55212	GC04M109688	https://www.genecards.org/cgi-bin/carddisp.pl?gene=CASP6
DRD1	7.16305	Dopamine Receptor D1	Protein Coding	5	q35.2	175440036	175444182	ENSG00000184845	P21728	GC05M175440	https://www.genecards.org/cgi-bin/carddisp.pl?gene=DRD1
NOX5	7.15796	NADPH Oxidase 5	Protein Coding	15	q23	68930504	69062743	ENSG00000290203	Q96PH1	GC15P157675	https://www.genecards.org/cgi-bin/carddisp.pl?gene=NOX5
NOX5	7.15796	NADPH Oxidase 5	Protein Coding	15	q23	69014695	69062762	ENSG00000255346	Q96PH1	GC15P157675	https://www.genecards.org/cgi-bin/carddisp.pl?gene=NOX5
SLC25A5	7.14663	Solute Carrier Family 25 Member 5	Protein Coding	X	q24	119468422	119471396	ENSG00000005022	P05141	GC0XP119468	https://www.genecards.org/cgi-bin/carddisp.pl?gene=SLC25A5
MYCN	7.14523	MYCN Proto-Oncogene, BHLH Transcription Factor	Protein Coding	2	p24.3	15940550	15947007	ENSG00000134323	P04198	GC02P015966	https://www.genecards.org/cgi-bin/carddisp.pl?gene=MYCN
TUBB	7.14508	Tubulin Beta Class I	Protein Coding	6	p21.33	30717435	30725538	ENSG00000196230	P07437	GC06P134798	https://www.genecards.org/cgi-bin/carddisp.pl?gene=TUBB
DLST	7.13854	Dihydrolipoamide S-Succinyltransferase	Protein Coding	14	q24.3	74881891	74903743	ENSG00000119689	P36957	GC14P074881	https://www.genecards.org/cgi-bin/carddisp.pl?gene=DLST
BNIP3	7.13398	BCL2 Interacting Protein 3	Protein Coding	10	q26.3	131967684	131981967	ENSG00000176171	Q12983	GC10M131966	https://www.genecards.org/cgi-bin/carddisp.pl?gene=BNIP3
EIF4EBP1	7.12869	Eukaryotic Translation Initiation Factor 4E Binding Protein 1	Protein Coding	8	p11.23	38030534	38060365	ENSG00000187840	Q13541	GC08P039851	https://www.genecards.org/cgi-bin/carddisp.pl?gene=EIF4EBP1
UQCRB	7.12473	Ubiquinol-Cytochrome C Reductase Binding Protein	Protein Coding	8	q22.1	96222947	96235546	ENSG00000156467	P14927	GC08M096225	https://www.genecards.org/cgi-bin/carddisp.pl?gene=UQCRB
CREB3L2	7.11496	CAMP Responsive Element Binding Protein 3 Like 2	Protein Coding	7	q33	137874979	138002086	ENSG00000182158	Q70SY1	GC07M137874	https://www.genecards.org/cgi-bin/carddisp.pl?gene=CREB3L2
ALDH3B1	7.11286	Aldehyde Dehydrogenase 3 Family Member B1	Protein Coding	11	q13.2	68008578	68029282	ENSG00000006534	P43353	GC11P089281	https://www.genecards.org/cgi-bin/carddisp.pl?gene=ALDH3B1
ANGPT1	7.11103	Angiopoietin 1	Protein Coding	8	q23.1	107249482	107498055	ENSG00000154188	Q15389	GC08M107246	https://www.genecards.org/cgi-bin/carddisp.pl?gene=ANGPT1
ABL2	7.10459	ABL Proto-Oncogene 2, Non-Receptor Tyrosine Kinase	Protein Coding	1	q25.2	179099330	179229684	ENSG00000143322	P42684	GC01M179171	https://www.genecards.org/cgi-bin/carddisp.pl?gene=ABL2
TIAL1	7.09491	TIA1 Cytotoxic Granule Associated RNA Binding Protein Like 1	Protein Coding	10	q26.11	119571802	119597029	ENSG00000151923	Q01085	GC10M119571	https://www.genecards.org/cgi-bin/carddisp.pl?gene=TIAL1
SORD	7.09458	Sorbitol Dehydrogenase	Protein Coding	15	q21.1	45023147	45077185	ENSG00000140263	Q00796	GC15P045023	https://www.genecards.org/cgi-bin/carddisp.pl?gene=SORD
ECE1	7.09373	Endothelin Converting Enzyme 1	Protein Coding	1	p36.12	21217247	21345572	ENSG00000117298	P42892	GC01M021217	https://www.genecards.org/cgi-bin/carddisp.pl?gene=ECE1
GNAS	7.08314	GNAS Complex Locus	Protein Coding	20	q13.32	58839718	58911192	ENSG00000087460	P84996	GC20P058839	https://www.genecards.org/cgi-bin/carddisp.pl?gene=GNAS
NFU1	7.07168	NFU1 Iron-Sulfur Cluster Scaffold	Protein Coding	2	p13.3	69396113	69437628	ENSG00000169599	Q9UMS0	GC02M069395	https://www.genecards.org/cgi-bin/carddisp.pl?gene=NFU1
XIAP	7.06674	X-Linked Inhibitor Of Apoptosis	Protein Coding	X	q25	123859712	123913972	ENSG00000101966	P98170	GC0XP123859	https://www.genecards.org/cgi-bin/carddisp.pl?gene=XIAP
ROCK2	7.06473	Rho Associated Coiled-Coil Containing Protein Kinase 2	Protein Coding	2	p25.1	11179759	11348330	ENSG00000134318	O75116	GC02M011472	https://www.genecards.org/cgi-bin/carddisp.pl?gene=ROCK2
TRAF3	7.06445	TNF Receptor Associated Factor 3	Protein Coding	14	q32.32	102777449	102911500	ENSG00000131323	Q13114	GC14P115798	https://www.genecards.org/cgi-bin/carddisp.pl?gene=TRAF3
POU2F1	7.05327	POU Class 2 Homeobox 1	Protein Coding	1	q24.2	167220876	167427345	ENSG00000143190	P14859	GC01P167229	https://www.genecards.org/cgi-bin/carddisp.pl?gene=POU2F1
ADH1B	7.05261	Alcohol Dehydrogenase 1B (Class I), Beta Polypeptide	Protein Coding	4	q23	99304971	99321401	ENSG00000196616	P00325	GC04M099304	https://www.genecards.org/cgi-bin/carddisp.pl?gene=ADH1B
LOC126861242	7.04807	CDK7 Strongly-Dependent Group 2 Enhancer GRCh37_chr11:67379204-67380403	Functional Element							GC11P090733	https://www.genecards.org/cgi-bin/carddisp.pl?gene=LOC126861242
CSNK2B	7.03107	Casein Kinase 2 Beta	Protein Coding	6	p21.33	31665227	31670343	ENSG00000204435	P67870	GC06P134823	https://www.genecards.org/cgi-bin/carddisp.pl?gene=CSNK2B
CXCL10	7.02952	C-X-C Motif Chemokine Ligand 10	Protein Coding	4	q21.1	76021118	76023497	ENSG00000169245	P02778	GC04M076021	https://www.genecards.org/cgi-bin/carddisp.pl?gene=CXCL10
TNFRSF10B	7.0247	TNF Receptor Superfamily Member 10b	Protein Coding	8	p21.3	23020133	23069031	ENSG00000120889	O14763	GC08M023020	https://www.genecards.org/cgi-bin/carddisp.pl?gene=TNFRSF10B
COX10	7.02283	Cytochrome C Oxidase Assembly Factor Heme A:Farnesyltransferase COX10	Protein Coding	17	p12	14069490	14231736	ENSG00000006695	Q12887	GC17P014069	https://www.genecards.org/cgi-bin/carddisp.pl?gene=COX10
IFNA1	7.01841	Interferon Alpha 1	Protein Coding	9	p21.3	21440439	21441316	ENSG00000197919	P01562	GC09P021770	https://www.genecards.org/cgi-bin/carddisp.pl?gene=IFNA1
PDE4A	7.00782	Phosphodiesterase 4A	Protein Coding	19	p13.2	10416773	10469630	ENSG00000065989	P27815	GC19P010416	https://www.genecards.org/cgi-bin/carddisp.pl?gene=PDE4A
LIPE	7.00678	Lipase E, Hormone Sensitive Type	Protein Coding	19	q13.2	42401514	42427388	ENSG00000079435	Q05469	GC19M042401	https://www.genecards.org/cgi-bin/carddisp.pl?gene=LIPE
RBX1	7.00192	Ring-Box 1	Protein Coding	22	q13.2	40951347	40973309	ENSG00000100387	P62877	GC22P040951	https://www.genecards.org/cgi-bin/carddisp.pl?gene=RBX1
AVP	7.00072	Arginine Vasopressin	Protein Coding	20	p13	3082556	3084724	ENSG00000101200	P01185	GC20M003082	https://www.genecards.org/cgi-bin/carddisp.pl?gene=AVP
DCD	6.99933	Dermcidin	Protein Coding	12	q13.2	54644589	54648493	ENSG00000161634	P81605	GC12M054644	https://www.genecards.org/cgi-bin/carddisp.pl?gene=DCD
PLAUR	6.99894	Plasminogen Activator, Urokinase Receptor	Protein Coding	19	q13.31	43646095	43670547	ENSG00000011422	Q03405	GC19M043646	https://www.genecards.org/cgi-bin/carddisp.pl?gene=PLAUR
HNF4A	6.99195	Hepatocyte Nuclear Factor 4 Alpha	Protein Coding	20	q13.12	44355699	44432845	ENSG00000101076	P41235	GC20P044355	https://www.genecards.org/cgi-bin/carddisp.pl?gene=HNF4A
IL15	6.99042	Interleukin 15	Protein Coding	4	q31.21	141636583	141733987	ENSG00000164136	P40933	GC04P141636	https://www.genecards.org/cgi-bin/carddisp.pl?gene=IL15
SMG1	6.98758	SMG1 Nonsense Mediated MRNA Decay Associated PI3K Related Kinase	Protein Coding	16	p12.3	18804860	18926408	ENSG00000157106	Q96Q15	GC16M021096	https://www.genecards.org/cgi-bin/carddisp.pl?gene=SMG1
MIR98	6.98275	MicroRNA 98	RNA Gene	X	p11.22	53556223	53556341	ENSG00000271886		GC0XM053782	https://www.genecards.org/cgi-bin/carddisp.pl?gene=MIR98
TNFRSF11B	6.9803	TNF Receptor Superfamily Member 11b	Protein Coding	8	q24.12	118923557	118951885	ENSG00000164761	O00300	GC08M118923	https://www.genecards.org/cgi-bin/carddisp.pl?gene=TNFRSF11B
MPV17	6.97924	Mitochondrial Inner Membrane Protein MPV17	Protein Coding	2	p23.3	27309492	27325680	ENSG00000115204	P39210	GC02M027309	https://www.genecards.org/cgi-bin/carddisp.pl?gene=MPV17
CSF2	6.9778	Colony Stimulating Factor 2	Protein Coding	5	q31.1	132073789	132076170	ENSG00000164400	P04141	GC05P132073	https://www.genecards.org/cgi-bin/carddisp.pl?gene=CSF2
AIFM2	6.97586	Apoptosis Inducing Factor Mitochondria Associated 2	Protein Coding	10	q22.1	70098223	70132934	ENSG00000042286	Q9BRQ8	GC10M070098	https://www.genecards.org/cgi-bin/carddisp.pl?gene=AIFM2
BLVRA	6.97452	Biliverdin Reductase A	Protein Coding	7	p13	43758680	43807342	ENSG00000106605	P53004	GC07P043758	https://www.genecards.org/cgi-bin/carddisp.pl?gene=BLVRA
TERC	6.96887	Telomerase RNA Component	RNA Gene	3	q26.2	169764520	169765060	ENSG00000270141		GC03M169765	https://www.genecards.org/cgi-bin/carddisp.pl?gene=TERC
RBM4	6.96856	RNA Binding Motif Protein 4	Protein Coding	11	q13.2	66638667	66668374	ENSG00000173933	Q9BWF3	GC11P066638	https://www.genecards.org/cgi-bin/carddisp.pl?gene=RBM4
NUPR1	6.96543	Nuclear Protein 1, Transcriptional Regulator	Protein Coding	16	p11.2	28532708	28539008	ENSG00000176046	O60356	GC16M028532	https://www.genecards.org/cgi-bin/carddisp.pl?gene=NUPR1
PIK3C2A	6.96346	Phosphatidylinositol-4-Phosphate 3-Kinase Catalytic Subunit Type 2 Alpha	Protein Coding	11	p15.1	17077730	17207986	ENSG00000011405	O00443	GC11M017940	https://www.genecards.org/cgi-bin/carddisp.pl?gene=PIK3C2A
HCCAT5	6.96041	Hepatocellular Carcinoma Associated Transcript 5	RNA Gene	16	q22.3	73092349	73099337	ENSG00000260880		GC16P073092	https://www.genecards.org/cgi-bin/carddisp.pl?gene=HCCAT5
WFS1	6.95705	Wolframin ER Transmembrane Glycoprotein	Protein Coding	4	p16.1	6269849	6303265	ENSG00000109501	O76024	GC04P006269	https://www.genecards.org/cgi-bin/carddisp.pl?gene=WFS1
NDUFA5	6.95339	NADH:Ubiquinone Oxidoreductase Subunit A5	Protein Coding	7	q31.32	123536997	123557904	ENSG00000128609	Q16718	GC07M123536	https://www.genecards.org/cgi-bin/carddisp.pl?gene=NDUFA5
AQP1	6.94405	Aquaporin 1 (Colton Blood Group)	Protein Coding	7	p14.3	30911853	30925517	ENSG00000240583	P29972	GC07P030911	https://www.genecards.org/cgi-bin/carddisp.pl?gene=AQP1
ADORA2A	6.9413	Adenosine A2a Receptor	Protein Coding	22	q11.23	24417879	24442357	ENSG00000128271	P29274	GC22P024417	https://www.genecards.org/cgi-bin/carddisp.pl?gene=ADORA2A
CD47	6.94077	CD47 Molecule	Protein Coding	3	q13.12	108043091	108091862	ENSG00000196776	Q08722	GC03M108043	https://www.genecards.org/cgi-bin/carddisp.pl?gene=CD47
CAPN1	6.92768	Calpain 1	Protein Coding	11	q13.1	65180566	65212006	ENSG00000014216	P07384	GC11P089060	https://www.genecards.org/cgi-bin/carddisp.pl?gene=CAPN1
SLC25A14	6.92737	Solute Carrier Family 25 Member 14	Protein Coding	X	q26.1	130339888	130373361	ENSG00000102078	O95258	GC0XP130339	https://www.genecards.org/cgi-bin/carddisp.pl?gene=SLC25A14
PRKCE	6.92465	Protein Kinase C Epsilon	Protein Coding	2	p21	45651345	46187990	ENSG00000171132	Q02156	GC02P045651	https://www.genecards.org/cgi-bin/carddisp.pl?gene=PRKCE
NME1	6.91858	NME/NM23 Nucleoside Diphosphate Kinase 1	Protein Coding	17	q21.33	51153559	51162428	ENSG00000239672	P15531	GC17P112649	https://www.genecards.org/cgi-bin/carddisp.pl?gene=NME1
PDGFB	6.91692	Platelet Derived Growth Factor Subunit B	Protein Coding	22	q13.1	39223359	39244982	ENSG00000100311	P01127	GC22M077951	https://www.genecards.org/cgi-bin/carddisp.pl?gene=PDGFB
QRICH1	6.91372	Glutamine Rich 1	Protein Coding	3	p21.31	49029707	49094363	ENSG00000198218	Q2TAL8	GC03M053712	https://www.genecards.org/cgi-bin/carddisp.pl?gene=QRICH1
ENO1	6.91112	Enolase 1	Protein Coding	1	p36.23	8861000	8879190	ENSG00000074800	P06733	GC01M008861	https://www.genecards.org/cgi-bin/carddisp.pl?gene=ENO1
KRT18	6.91076	Keratin 18	Protein Coding	12	q13.13	52948871	52952906	ENSG00000111057	P05783	GC12P052948	https://www.genecards.org/cgi-bin/carddisp.pl?gene=KRT18
CSF3	6.90305	Colony Stimulating Factor 3	Protein Coding	17	q21.1	40015361	40017813	ENSG00000108342	P09919	GC17P040015	https://www.genecards.org/cgi-bin/carddisp.pl?gene=CSF3
QDPR	6.89988	Quinoid Dihydropteridine Reductase	Protein Coding	4	p15.32	17460261	17512206	ENSG00000151552	P09417	GC04M017460	https://www.genecards.org/cgi-bin/carddisp.pl?gene=QDPR
FOXRED1	6.89925	FAD Dependent Oxidoreductase Domain Containing 1	Protein Coding	11	q24.2	126269024	126278131	ENSG00000110074	Q96CU9	GC11P126269	https://www.genecards.org/cgi-bin/carddisp.pl?gene=FOXRED1
FLAD1	6.89809	Flavin Adenine Dinucleotide Synthetase 1	Protein Coding	1	q21.3	154983338	154993111	ENSG00000160688	Q8NFF5	GC01P154983	https://www.genecards.org/cgi-bin/carddisp.pl?gene=FLAD1
MIR215	6.89638	MicroRNA 215	RNA Gene	1	q41	220117853	220117962	ENSG00000207590		GC01M220117	https://www.genecards.org/cgi-bin/carddisp.pl?gene=MIR215
COX15	6.89228	Cytochrome C Oxidase Assembly Homolog COX15	Protein Coding	10	q24.2	99710868	99732127	ENSG00000014919	Q7KZN9	GC10M099696	https://www.genecards.org/cgi-bin/carddisp.pl?gene=COX15
MC1R	6.88962	Melanocortin 1 Receptor	Protein Coding	16	q24.3	89912119	89920973	ENSG00000258839	Q01726	GC16P089912	https://www.genecards.org/cgi-bin/carddisp.pl?gene=MC1R
DUOX2	6.88534	Dual Oxidase 2	Protein Coding	15	q21.1	45092650	45114172	ENSG00000140279	Q9NRD8	GC15M045092	https://www.genecards.org/cgi-bin/carddisp.pl?gene=DUOX2
EZR	6.87015	Ezrin	Protein Coding	6	q25.3	158765741	158819368	ENSG00000092820	P15311	GC06M158765	https://www.genecards.org/cgi-bin/carddisp.pl?gene=EZR
MT-TS2	6.87004	Mitochondrially Encoded TRNA-Ser (AGU/C) 2	RNA Gene	MT		12207	12265	ENSG00000210184		GCMTP012215	https://www.genecards.org/cgi-bin/carddisp.pl?gene=MT-TS2
ITGA2	6.86679	Integrin Subunit Alpha 2	Protein Coding	5	q11.2	52989340	53094779	ENSG00000164171	P17301	GC05P052989	https://www.genecards.org/cgi-bin/carddisp.pl?gene=ITGA2
CAMK1	6.86634	Calcium/Calmodulin Dependent Protein Kinase I	Protein Coding	3	p25.3	9757347	9769992	ENSG00000134072	Q14012	GC03M009774	https://www.genecards.org/cgi-bin/carddisp.pl?gene=CAMK1
HSF2	6.85507	Heat Shock Transcription Factor 2	Protein Coding	6	q22.31	122399551	122433119	ENSG00000025156	Q03933	GC06P122399	https://www.genecards.org/cgi-bin/carddisp.pl?gene=HSF2
MYLK	6.85123	Myosin Light Chain Kinase	Protein Coding	3	q21.1	123610049	123884332	ENSG00000065534	Q15746	GC03M123610	https://www.genecards.org/cgi-bin/carddisp.pl?gene=MYLK
TKT	6.84922	Transketolase	Protein Coding	3	p21.1	53224712	53256052	ENSG00000163931	P29401	GC03M053224	https://www.genecards.org/cgi-bin/carddisp.pl?gene=TKT
CYP46A1	6.84875	Cytochrome P450 Family 46 Subfamily A Member 1	Protein Coding	14	q32.2	99684298	99727301	ENSG00000036530	Q9Y6A2	GC14P099684	https://www.genecards.org/cgi-bin/carddisp.pl?gene=CYP46A1
HDAC3	6.83635	Histone Deacetylase 3	Protein Coding	5	q31.3	141620876	141636849	ENSG00000171720	O15379	GC05M141620	https://www.genecards.org/cgi-bin/carddisp.pl?gene=HDAC3
FOXM1	6.83632	Forkhead Box M1	Protein Coding	12	p13.33	2857680	2877174	ENSG00000111206	Q08050	GC12M002857	https://www.genecards.org/cgi-bin/carddisp.pl?gene=FOXM1
SMPD2	6.83458	Sphingomyelin Phosphodiesterase 2	Protein Coding	6	q21	109440724	109443919	ENSG00000135587	O60906	GC06P109440	https://www.genecards.org/cgi-bin/carddisp.pl?gene=SMPD2
CYP11B1	6.82067	Cytochrome P450 Family 11 Subfamily B Member 1	Protein Coding	8	q24.3	142872356	142879846	ENSG00000160882	P15538	GC08M142872	https://www.genecards.org/cgi-bin/carddisp.pl?gene=CYP11B1
CACNA1S	6.81958	Calcium Voltage-Gated Channel Subunit Alpha1 S	Protein Coding	1	q32.1	201039512	201112451	ENSG00000081248	Q13698	GC01M201008	https://www.genecards.org/cgi-bin/carddisp.pl?gene=CACNA1S
SRF	6.81809	Serum Response Factor	Protein Coding	6	p21.1	43171269	43181506	ENSG00000112658	P11831	GC06P043171	https://www.genecards.org/cgi-bin/carddisp.pl?gene=SRF
FGFR1	6.81713	Fibroblast Growth Factor Receptor 1	Protein Coding	8	p11.23	38400215	38468834	ENSG00000077782	P11362	GC08M038400	https://www.genecards.org/cgi-bin/carddisp.pl?gene=FGFR1
YWHAQ	6.8138	Tyrosine 3-Monooxygenase/Tryptophan 5-Monooxygenase Activation Protein Theta	Protein Coding	2	p25.1	9583967	9630997	ENSG00000134308	P27348	GC02M009583	https://www.genecards.org/cgi-bin/carddisp.pl?gene=YWHAQ
HTR2C	6.81351	5-Hydroxytryptamine Receptor 2C	Protein Coding	X	q23	114584078	114910061	ENSG00000147246	P28335	GC0XP114584	https://www.genecards.org/cgi-bin/carddisp.pl?gene=HTR2C
PEPD	6.81316	Peptidase D	Protein Coding	19	q13.11	33386950	33521823	ENSG00000124299	P12955	GC19M033386	https://www.genecards.org/cgi-bin/carddisp.pl?gene=PEPD
SETX	6.8122	Senataxin	Protein Coding	9	q34.13	132261356	132354986	ENSG00000107290	Q7Z333	GC09M132261	https://www.genecards.org/cgi-bin/carddisp.pl?gene=SETX
AGK	6.81186	Acylglycerol Kinase	Protein Coding	7	q34	141551278	141655244	ENSG00000006530	Q53H12	GC07P141551	https://www.genecards.org/cgi-bin/carddisp.pl?gene=AGK
ADH4	6.8064	Alcohol Dehydrogenase 4 (Class II), Pi Polypeptide	Protein Coding	4	q23	99123657	99157792	ENSG00000198099	P08319	GC04M099123	https://www.genecards.org/cgi-bin/carddisp.pl?gene=ADH4
HAMP	6.80333	Hepcidin Antimicrobial Peptide	Protein Coding	19	q13.12	35280716	35285143	ENSG00000105697	P81172	GC19P112928	https://www.genecards.org/cgi-bin/carddisp.pl?gene=HAMP
AGRN	6.79942	Agrin	Protein Coding	1	p36.33	1020120	1056118	ENSG00000188157	O00468	GC01P001020	https://www.genecards.org/cgi-bin/carddisp.pl?gene=AGRN
PENK	6.79918	Proenkephalin	Protein Coding	8	q12.1	56436674	56446671	ENSG00000181195	P01210	GC08M056436	https://www.genecards.org/cgi-bin/carddisp.pl?gene=PENK
DSG2	6.79485	Desmoglein 2	Protein Coding	18	q12.1	31497624	31551351	ENSG00000046604	Q14126	GC18P031498	https://www.genecards.org/cgi-bin/carddisp.pl?gene=DSG2
ETHE1	6.79336	ETHE1 Persulfide Dioxygenase	Protein Coding	19	q13.31	43506719	43527230	ENSG00000105755	O95571	GC19M043506	https://www.genecards.org/cgi-bin/carddisp.pl?gene=ETHE1
MT1A	6.7922	Metallothionein 1A	Protein Coding	16	q13	56638666	56640087	ENSG00000205362	P04731	GC16P056638	https://www.genecards.org/cgi-bin/carddisp.pl?gene=MT1A
TIMM50	6.78874	Translocase Of Inner Mitochondrial Membrane 50	Protein Coding	19	q13.2	39480412	39493785	ENSG00000105197	Q3ZCQ8	GC19P039480	https://www.genecards.org/cgi-bin/carddisp.pl?gene=TIMM50
IDH2	6.78633	Isocitrate Dehydrogenase (NADP(+)) 2	Protein Coding	15	q26.1	90083045	90102477	ENSG00000182054	P48735	GC15M090083	https://www.genecards.org/cgi-bin/carddisp.pl?gene=IDH2
PKD1	6.78283	Polycystin 1, Transient Receptor Potential Channel Interacting	Protein Coding	16	p13.3	2088708	2135898	ENSG00000008710	P98161	GC16M020311	https://www.genecards.org/cgi-bin/carddisp.pl?gene=PKD1
FCER2	6.7828	Fc Epsilon Receptor II	Protein Coding	19	p13.2	7688758	7702146	ENSG00000104921	P06734	GC19M091948	https://www.genecards.org/cgi-bin/carddisp.pl?gene=FCER2
PXDN	6.78191	Peroxidasin	Protein Coding	2	p25.3	1631887	1744852	ENSG00000130508	Q92626	GC02M001635	https://www.genecards.org/cgi-bin/carddisp.pl?gene=PXDN
ERCC5	6.78186	ERCC Excision Repair 5, Endonuclease	Protein Coding	13	q33.1	102845831	102875995	ENSG00000134899	P28715	GC13P102845	https://www.genecards.org/cgi-bin/carddisp.pl?gene=ERCC5
ACO2	6.7812	Aconitase 2	Protein Coding	22	q13.2	41447830	41529273	ENSG00000100412	Q99798	GC22P070710	https://www.genecards.org/cgi-bin/carddisp.pl?gene=ACO2
MET	6.77579	MET Proto-Oncogene, Receptor Tyrosine Kinase	Protein Coding	7	q31.2	116672196	116798377	ENSG00000105976	P08581	GC07P116672	https://www.genecards.org/cgi-bin/carddisp.pl?gene=MET
SUMO1	6.77354	Small Ubiquitin Like Modifier 1	Protein Coding	2	q33.1	202206182	202238599	ENSG00000116030	P63165	GC02M202206	https://www.genecards.org/cgi-bin/carddisp.pl?gene=SUMO1
SPR	6.77259	Sepiapterin Reductase	Protein Coding	2	p13.2	72887382	72892158	ENSG00000116096	P35270	GC02P072887	https://www.genecards.org/cgi-bin/carddisp.pl?gene=SPR
APOD	6.77125	Apolipoprotein D	Protein Coding	3	q29	195568705	195584033	ENSG00000189058	P05090	GC03M195568	https://www.genecards.org/cgi-bin/carddisp.pl?gene=APOD
GCG	6.76963	Glucagon	Protein Coding	2	q24.2	162142882	162152404	ENSG00000115263	P01275	GC02M162142	https://www.genecards.org/cgi-bin/carddisp.pl?gene=GCG
CYP21A2	6.76894	Cytochrome P450 Family 21 Subfamily A Member 2	Protein Coding	6	p21.33	32038327	32041644	ENSG00000231852	P08686	GC06P134844	https://www.genecards.org/cgi-bin/carddisp.pl?gene=CYP21A2
ABCD3	6.76821	ATP Binding Cassette Subfamily D Member 3	Protein Coding	1	p21.3	94418389	94518666	ENSG00000117528	P28288	GC01P094385	https://www.genecards.org/cgi-bin/carddisp.pl?gene=ABCD3
IL11	6.76533	Interleukin 11	Protein Coding	19	q13.42	55364382	55370463	ENSG00000095752	P20809	GC19M055364	https://www.genecards.org/cgi-bin/carddisp.pl?gene=IL11
SLC4A1	6.76276	Solute Carrier Family 4 Member 1 (Diego Blood Group)	Protein Coding	17	q21.31	44248390	44268141	ENSG00000004939	P02730	GC17M077847	https://www.genecards.org/cgi-bin/carddisp.pl?gene=SLC4A1
HSPB2	6.76121	Heat Shock Protein Family B (Small) Member 2	Protein Coding	11	q23.1	111912734	111914093	ENSG00000170276	Q16082	GC11P112498	https://www.genecards.org/cgi-bin/carddisp.pl?gene=HSPB2
NDUFA13	6.75718	NADH:Ubiquinone Oxidoreductase Subunit A13	Protein Coding	19	p13.11	19515736	19529054	ENSG00000186010	Q9P0J0	GC19P019515	https://www.genecards.org/cgi-bin/carddisp.pl?gene=NDUFA13
SPG7	6.75518	SPG7 Matrix AAA Peptidase Subunit, Paraplegin	Protein Coding	16	q24.3	89490719	89557766	ENSG00000197912	Q9UQ90	GC16P095411	https://www.genecards.org/cgi-bin/carddisp.pl?gene=SPG7
POLDIP2	6.75452	DNA Polymerase Delta Interacting Protein 2	Protein Coding	17	q11.2	28346633	28357527	ENSG00000004142	Q9Y2S7	GC17M028346	https://www.genecards.org/cgi-bin/carddisp.pl?gene=POLDIP2
CTH	6.74098	Cystathionine Gamma-Lyase	Protein Coding	1	p31.1	70411218	70439851	ENSG00000116761	P32929	GC01P070411	https://www.genecards.org/cgi-bin/carddisp.pl?gene=CTH
SLC25A10	6.73817	Solute Carrier Family 25 Member 10	Protein Coding	17	q25.3	81712236	81721016	ENSG00000183048	Q9UBX3	GC17P081712	https://www.genecards.org/cgi-bin/carddisp.pl?gene=SLC25A10
TAB2	6.73485	TGF-Beta Activated Kinase 1 (MAP3K7) Binding Protein 2	Protein Coding	6	q25.1	149218641	149411613	ENSG00000055208	Q9NYJ8	GC06P149218	https://www.genecards.org/cgi-bin/carddisp.pl?gene=TAB2
NTS	6.7331	Neurotensin	Protein Coding	12	q21.31	85874295	85882992	ENSG00000133636	P30990	GC12P085876	https://www.genecards.org/cgi-bin/carddisp.pl?gene=NTS
HSPB8	6.73145	Heat Shock Protein Family B (Small) Member 8	Protein Coding	12	q24.23	119171555	119224855	ENSG00000152137	Q9UJY1	GC12P119173	https://www.genecards.org/cgi-bin/carddisp.pl?gene=HSPB8
TOP1	6.72853	DNA Topoisomerase I	Protein Coding	20	q12	41028822	41124487	ENSG00000198900	P11387	GC20P041028	https://www.genecards.org/cgi-bin/carddisp.pl?gene=TOP1
FKBP4	6.72504	FKBP Prolyl Isomerase 4	Protein Coding	12	p13.33	2794970	2805423	ENSG00000004478	Q02790	GC12P003347	https://www.genecards.org/cgi-bin/carddisp.pl?gene=FKBP4
COQ2	6.72487	Coenzyme Q2, Polyprenyltransferase	Protein Coding	4	q21.23	83261536	83284914	ENSG00000173085	Q96H96	GC04M083261	https://www.genecards.org/cgi-bin/carddisp.pl?gene=COQ2
DUOX1	6.72373	Dual Oxidase 1	Protein Coding	15	q21.1	45129933	45165576	ENSG00000137857	Q9NRD9	GC15P045129	https://www.genecards.org/cgi-bin/carddisp.pl?gene=DUOX1
RPS6KA1	6.72057	Ribosomal Protein S6 Kinase A1	Protein Coding	1	p36.11	26529761	26575030	ENSG00000117676	Q15418	GC01P041934	https://www.genecards.org/cgi-bin/carddisp.pl?gene=RPS6KA1
IRS2	6.71964	Insulin Receptor Substrate 2	Protein Coding	13	q34	109752695	109786583	ENSG00000185950	Q9Y4H2	GC13M109752	https://www.genecards.org/cgi-bin/carddisp.pl?gene=IRS2
HSD11B1	6.71759	Hydroxysteroid 11-Beta Dehydrogenase 1	Protein Coding	1	q32.2	209686178	209734949	ENSG00000117594	P28845	GC01P209686	https://www.genecards.org/cgi-bin/carddisp.pl?gene=HSD11B1
NGFR	6.70559	Nerve Growth Factor Receptor	Protein Coding	17	q21.33	49495293	49515008	ENSG00000064300	P08138	GC17P049495	https://www.genecards.org/cgi-bin/carddisp.pl?gene=NGFR
MT-TM	6.70305	Mitochondrially Encoded TRNA-Met (AUA/G)	RNA Gene	MT		4402	4469	ENSG00000210112		GCMTP004404	https://www.genecards.org/cgi-bin/carddisp.pl?gene=MT-TM
TBXA2R	6.70201	Thromboxane A2 Receptor	Protein Coding	19	p13.3	3594507	3606875	ENSG00000006638	P21731	GC19M003594	https://www.genecards.org/cgi-bin/carddisp.pl?gene=TBXA2R
TMEM126B	6.70183	Transmembrane Protein 126B	Protein Coding	11	q14.1	85628573	85636539	ENSG00000171204	Q8IUX1	GC11P085628	https://www.genecards.org/cgi-bin/carddisp.pl?gene=TMEM126B
MYD88	6.70174	MYD88 Innate Immune Signal Transduction Adaptor	Protein Coding	3	p22.2	38138552	38143024	ENSG00000172936	Q99836	GC03P038290	https://www.genecards.org/cgi-bin/carddisp.pl?gene=MYD88
C5AR1	6.70172	Complement C5a Receptor 1	Protein Coding	19	q13.32	47290023	47322066	ENSG00000197405	P21730	GC19P047290	https://www.genecards.org/cgi-bin/carddisp.pl?gene=C5AR1
GSTK1	6.70117	Glutathione S-Transferase Kappa 1	Protein Coding	7	q34	143244093	143270854	ENSG00000197448	Q9Y2Q3	GC07P157909	https://www.genecards.org/cgi-bin/carddisp.pl?gene=GSTK1
ABCC2	6.69728	ATP Binding Cassette Subfamily C Member 2	Protein Coding	10	q24.2	99782640	99852594	ENSG00000023839	Q92887	GC10P099782	https://www.genecards.org/cgi-bin/carddisp.pl?gene=ABCC2
MT-TW	6.69504	Mitochondrially Encoded TRNA-Trp (UGA/G)	RNA Gene	MT		5512	5579	ENSG00000210117		GCMTP005514	https://www.genecards.org/cgi-bin/carddisp.pl?gene=MT-TW
TAT	6.68553	Tyrosine Aminotransferase	Protein Coding	16	q22.2	71565660	71577092	ENSG00000198650	P17735	GC16M071565	https://www.genecards.org/cgi-bin/carddisp.pl?gene=TAT
ITGAL	6.6839	Integrin Subunit Alpha L	Protein Coding	16	p11.2	30472658	30523567	ENSG00000005844	P20701	GC16P030472	https://www.genecards.org/cgi-bin/carddisp.pl?gene=ITGAL
UBA52	6.68194	Ubiquitin A-52 Residue Ribosomal Protein Fusion Product 1	Protein Coding	19	p13.11	18571730	18577550	ENSG00000221983	P62987	GC19P018563	https://www.genecards.org/cgi-bin/carddisp.pl?gene=UBA52
PNPLA2	6.67937	Patatin Like Phospholipase Domain Containing 2	Protein Coding	11	p15.5	818914	825573	ENSG00000177666	Q96AD5	GC11P010627	https://www.genecards.org/cgi-bin/carddisp.pl?gene=PNPLA2
SNAP25	6.67741	Synaptosome Associated Protein 25	Protein Coding	20	p12.2	10172395	10308258	ENSG00000132639	P60880	GC20P010224	https://www.genecards.org/cgi-bin/carddisp.pl?gene=SNAP25
PNPLA8	6.67335	Patatin Like Phospholipase Domain Containing 8	Protein Coding	7	q31.1	108470417	108569666	ENSG00000135241	Q9NP80	GC07M108470	https://www.genecards.org/cgi-bin/carddisp.pl?gene=PNPLA8
NDUFB11	6.66699	NADH:Ubiquinone Oxidoreductase Subunit B11	Protein Coding	X	p11.3	47142071	47145466	ENSG00000147123	Q9NX14	GC0XM047142	https://www.genecards.org/cgi-bin/carddisp.pl?gene=NDUFB11
UQCRC2	6.66643	Ubiquinol-Cytochrome C Reductase Core Protein 2	Protein Coding	16	p12.2	21953288	21983660	ENSG00000140740	P22695	GC16P081067	https://www.genecards.org/cgi-bin/carddisp.pl?gene=UQCRC2
CAPN3	6.66557	Calpain 3	Protein Coding	15	q15.1	42359498	42412949	ENSG00000092529	P20807	GC15P042359	https://www.genecards.org/cgi-bin/carddisp.pl?gene=CAPN3
SCN2A	6.66417	Sodium Voltage-Gated Channel Alpha Subunit 2	Protein Coding	2	q24.3	165194993	165392310	ENSG00000136531	Q99250	GC02P165194	https://www.genecards.org/cgi-bin/carddisp.pl?gene=SCN2A
IFNB1	6.66121	Interferon Beta 1	Protein Coding	9	p21.3	21077104	21077942	ENSG00000171855	P01574	GC09M021077	https://www.genecards.org/cgi-bin/carddisp.pl?gene=IFNB1
TBC1D24	6.65532	TBC1 Domain Family Member 24	Protein Coding	16	p13.3	2475051	2509560	ENSG00000162065	Q9ULP9	GC16P002475	https://www.genecards.org/cgi-bin/carddisp.pl?gene=TBC1D24
TREM2	6.65429	Triggering Receptor Expressed On Myeloid Cells 2	Protein Coding	6	p21.1	41158506	41163186	ENSG00000095970	Q9NZC2	GC06M093978	https://www.genecards.org/cgi-bin/carddisp.pl?gene=TREM2
PRKRA	6.65273	Protein Activator Of Interferon Induced Protein Kinase EIF2AK2	Protein Coding	2	q31.2	178431292	178451512	ENSG00000180228	O75569	GC02M178431	https://www.genecards.org/cgi-bin/carddisp.pl?gene=PRKRA
PSMC4	6.64501	Proteasome 26S Subunit, ATPase 4	Protein Coding	19	q13.2	39971165	39981764	ENSG00000013275	P43686	GC19P113047	https://www.genecards.org/cgi-bin/carddisp.pl?gene=PSMC4
TRIM25	6.64468	Tripartite Motif Containing 25	Protein Coding	17	q22	56836387	56914080	ENSG00000121060	Q14258	GC17M056836	https://www.genecards.org/cgi-bin/carddisp.pl?gene=TRIM25
PCCB	6.64203	Propionyl-CoA Carboxylase Subunit Beta	Protein Coding	3	q22.3	136250340	136337896	ENSG00000114054	P05166	GC03P136250	https://www.genecards.org/cgi-bin/carddisp.pl?gene=PCCB
CXCL12	6.64169	C-X-C Motif Chemokine Ligand 12	Protein Coding	10	q11.21	44370165	44386493	ENSG00000107562	P48061	GC10M044370	https://www.genecards.org/cgi-bin/carddisp.pl?gene=CXCL12
SLC4A11	6.63603	Solute Carrier Family 4 Member 11	Protein Coding	20	p13	3227417	3239559	ENSG00000088836	Q8NBS3	GC20M004083	https://www.genecards.org/cgi-bin/carddisp.pl?gene=SLC4A11
ECI1	6.63452	Enoyl-CoA Delta Isomerase 1	Protein Coding	16	p13.3	2239402	2252300	ENSG00000167969	P42126	GC16M002239	https://www.genecards.org/cgi-bin/carddisp.pl?gene=ECI1
ABCC3	6.63266	ATP Binding Cassette Subfamily C Member 3	Protein Coding	17	q21.33	50634777	50692253	ENSG00000108846	O15438	GC17P050634	https://www.genecards.org/cgi-bin/carddisp.pl?gene=ABCC3
HULC	6.63249	Hepatocellular Carcinoma Up-Regulated Long Non-Coding RNA	RNA Gene	6	p24.3	8435568	9294133	ENSG00000285219		GC06P008478	https://www.genecards.org/cgi-bin/carddisp.pl?gene=HULC
DNAJA1	6.63245	DnaJ Heat Shock Protein Family (Hsp40) Member A1	Protein Coding	9	p21.1	33025273	33039907	ENSG00000086061	P31689	GC09P033025	https://www.genecards.org/cgi-bin/carddisp.pl?gene=DNAJA1
MAP1LC3B	6.62977	Microtubule Associated Protein 1 Light Chain 3 Beta	Protein Coding	16	q24.2	87383953	87404779	ENSG00000140941	Q9GZQ8	GC16P095222	https://www.genecards.org/cgi-bin/carddisp.pl?gene=MAP1LC3B
SELENOS	6.6257	Selenoprotein S	Protein Coding	15	q26.3	101270817	101277500	ENSG00000131871	Q9BQE4	GC15M148764	https://www.genecards.org/cgi-bin/carddisp.pl?gene=SELENOS
DNAJB1	6.62209	DnaJ Heat Shock Protein Family (Hsp40) Member B1	Protein Coding	19	p13.12	14514769	14560391	ENSG00000132002	P25685	GC19M014514	https://www.genecards.org/cgi-bin/carddisp.pl?gene=DNAJB1
CYP7A1	6.61906	Cytochrome P450 Family 7 Subfamily A Member 1	Protein Coding	8	q12.1	58490178	58500163	ENSG00000167910	P22680	GC08M058490	https://www.genecards.org/cgi-bin/carddisp.pl?gene=CYP7A1
TOR1A	6.61629	Torsin Family 1 Member A	Protein Coding	9	q34.11	129812942	129824244	ENSG00000136827	O14656	GC09M129812	https://www.genecards.org/cgi-bin/carddisp.pl?gene=TOR1A
IL1RAP	6.61187	Interleukin 1 Receptor Accessory Protein	Protein Coding	3	q28	190514051	190659750	ENSG00000196083	Q9NPH3	GC03P190514	https://www.genecards.org/cgi-bin/carddisp.pl?gene=IL1RAP
EIF2B4	6.61133	Eukaryotic Translation Initiation Factor 2B Subunit Delta	Protein Coding	2	p23.3	27364352	27370338	ENSG00000115211	Q9UI10	GC02M027364	https://www.genecards.org/cgi-bin/carddisp.pl?gene=EIF2B4
UQCRC1	6.6093	Ubiquinol-Cytochrome C Reductase Core Protein 1	Protein Coding	3	p21.31	48599002	48610976	ENSG00000010256	P31930	GC03M048598	https://www.genecards.org/cgi-bin/carddisp.pl?gene=UQCRC1
KLRK1	6.60878	Killer Cell Lectin Like Receptor K1	Protein Coding	12	p13.2	10372353	10391874	ENSG00000213809	P26718	GC12M029496	https://www.genecards.org/cgi-bin/carddisp.pl?gene=KLRK1
MIR132	6.60852	MicroRNA 132	RNA Gene	17	p13.3	2049908	2050008	ENSG00000267200		GC17M002049	https://www.genecards.org/cgi-bin/carddisp.pl?gene=MIR132

## Sheet: Table S3
Table S3. Univariable MR of psychiatric disorders on cognition
Exposure	Outcome	Method	nsnp	β	se	pval	lo_ci	up_ci
Schizophrenia	Cognitive performance	MR Egger	142	0.00721114	0.0418906	0.863574	-0.0748944	0.0893167
Schizophrenia	Cognitive performance	Weighted median	142	-0.0508935	0.00774853	5.0942e-11	-0.0660807	-0.0357064
Schizophrenia	Cognitive performance	Inverse variance weighted	142	-0.0528049	0.00909255	6.34178e-09	-0.0706262	-0.0349835
Major depression	Cognitive performance	MR Egger	43	-0.226523	0.230283	0.331045	-0.677878	0.224831
Major depression	Cognitive performance	Weighted median	43	-0.0800899	0.0307292	0.00915237	-0.140319	-0.0198606
Major depression	Cognitive performance	Inverse variance weighted	43	-0.0834362	0.0355283	0.0188521	-0.153072	-0.0138007
Bipolar disorder	Cognitive performance	MR Egger	41	0.0268192	0.0841234	0.751573	-0.138063	0.191701
Bipolar disorder	Cognitive performance	Weighted median	41	0.0171722	0.0138223	0.214107	-0.00991957	0.044264
Bipolar disorder	Cognitive performance	Inverse variance weighted	41	-0.000144347	0.0147866	0.992211	-0.029126	0.0288373
Attention deficit hyperactivity disorder	Cognitive performance	MR Egger	44	0.00262834	0.0450734	0.953776	-0.0857155	0.0909722
Attention deficit hyperactivity disorder	Cognitive performance	Weighted median	44	-0.0343023	0.0104406	0.00101815	-0.054766	-0.0138387
Attention deficit hyperactivity disorder	Cognitive performance	Inverse variance weighted	44	-0.0436527	0.0108203	5.47559e-05	-0.0648604	-0.0224449
Anorexia nervosa	Cognitive performance	MR Egger	44	0.0475102	0.0438536	0.28482	-0.038443	0.133463
Anorexia nervosa	Cognitive performance	Weighted median	44	-0.0106928	0.00996385	0.2832	-0.0302219	0.00883635
Anorexia nervosa	Cognitive performance	Inverse variance weighted	44	-0.00327045	0.0090064	0.716512	-0.020923	0.0143821
Autism spectrum disorder	Cognitive performance	MR Egger	31	0.00353446	0.0332334	0.916035	-0.061603	0.0686719
Autism spectrum disorder	Cognitive performance	Weighted median	31	0.00280924	0.0110518	0.799349	-0.0188522	0.0244707
Autism spectrum disorder	Cognitive performance	Inverse variance weighted	31	0.00890554	0.011751	0.44854	-0.0141265	0.0319376
Post-traumatic stress disorder	Cognitive performance	MR Egger	20	-0.0173336	0.0128119	0.19283	-0.042445	0.00777779
Post-traumatic stress disorder	Cognitive performance	Weighted median	20	-0.0024247	0.0015927	0.127913	-0.0055464	0.000696996
Post-traumatic stress disorder	Cognitive performance	Inverse variance weighted	20	-0.00118157	0.00151389	0.435102	-0.00414879	0.00178564
Obsessive Compulsive Disorder	Cognitive performance	MR Egger	11	0.0127358	0.0273833	0.652913	-0.0409355	0.066407
Obsessive Compulsive Disorder	Cognitive performance	Weighted median	11	0.00470325	0.00723169	0.515455	-0.00947086	0.0188773
Obsessive Compulsive Disorder	Cognitive performance	Inverse variance weighted	11	-0.00109792	0.00854603	0.897776	-0.0178481	0.0156523
Anxiety disorders	Cognitive performance	MR Egger	5	0.188567	0.197157	0.409412	-0.19786	0.574994
Anxiety disorders	Cognitive performance	Weighted median	5	0.0127339	0.0131254	0.331961	-0.0129919	0.0384596
Anxiety disorders	Cognitive performance	Inverse variance weighted	5	0.0126671	0.0155404	0.415011	-0.0177921	0.0431264
Schizophrenia	Intelligence	MR Egger	118	-0.0533463	0.0377138	0.159893	-0.127265	0.0205728
Schizophrenia	Intelligence	Weighted median	118	-0.0299414	0.00807215	0.000207898	-0.0457628	-0.01412
Schizophrenia	Intelligence	Inverse variance weighted	118	-0.0348265	0.00939812	0.000210814	-0.0532469	-0.0164062
Major depression	Intelligence	MR Egger	38	-0.497718	0.191965	0.0136755	-0.87397	-0.121467
Major depression	Intelligence	Weighted median	38	-0.127935	0.0307815	3.23538e-05	-0.188267	-0.0676033
Major depression	Intelligence	Inverse variance weighted	38	-0.123859	0.0347896	0.000370518	-0.192047	-0.0556716
Bipolar disorder	Intelligence	MR Egger	42	0.022822	0.0860221	0.792138	-0.145781	0.191425
Bipolar disorder	Intelligence	Weighted median	42	0.023814	0.0129119	0.0651327	-0.00149331	0.0491213
Bipolar disorder	Intelligence	Inverse variance weighted	42	0.0133758	0.0149684	0.371535	-0.0159623	0.0427139
Attention deficit hyperactivity disorder	Intelligence	MR Egger	45	-0.0661288	0.0451418	0.150218	-0.154607	0.0223491
Attention deficit hyperactivity disorder	Intelligence	Weighted median	45	-0.0238269	0.0107627	0.0268395	-0.0449218	-0.00273205
Attention deficit hyperactivity disorder	Intelligence	Inverse variance weighted	45	-0.0469232	0.0113331	3.46731e-05	-0.069136	-0.0247104
Anorexia nervosa	Intelligence	MR Egger	44	0.0237965	0.050706	0.64128	-0.0755873	0.12318
Anorexia nervosa	Intelligence	Weighted median	44	0.0050881	0.00998268	0.610267	-0.014478	0.0246541
Anorexia nervosa	Intelligence	Inverse variance weighted	44	-0.00223551	0.00995936	0.822397	-0.0217558	0.0172848
Autism spectrum disorder	Intelligence	MR Egger	29	-0.0140674	0.040937	0.733783	-0.094304	0.0661692
Autism spectrum disorder	Intelligence	Weighted median	29	0.00325657	0.0120339	0.786685	-0.0203298	0.026843
Autism spectrum disorder	Intelligence	Inverse variance weighted	29	-0.00240224	0.0128303	0.851479	-0.0275496	0.0227451
Post-traumatic stress disorder	Intelligence	MR Egger	18	-0.0186912	0.0125774	0.156693	-0.043343	0.00596056
Post-traumatic stress disorder	Intelligence	Weighted median	18	-0.00249221	0.00184778	0.177415	-0.00611387	0.00112944
Post-traumatic stress disorder	Intelligence	Inverse variance weighted	18	-0.00191248	0.0015867	0.228082	-0.00502242	0.00119746
Obsessive Compulsive Disorder	Intelligence	MR Egger	11	0.0132057	0.0244427	0.60212	-0.0347019	0.0611133
Obsessive Compulsive Disorder	Intelligence	Weighted median	11	0.00245251	0.00751188	0.744058	-0.0122708	0.0171758
Obsessive Compulsive Disorder	Intelligence	Inverse variance weighted	11	0.00273182	0.00777603	0.725354	-0.0125092	0.0179728
Anxiety disorders	Intelligence	MR Egger	5	0.00611495	0.321425	0.986016	-0.623877	0.636107
Anxiety disorders	Intelligence	Weighted median	5	-0.00103248	0.0152506	0.946024	-0.0309236	0.0288587
Anxiety disorders	Intelligence	Inverse variance weighted	5	0.000529616	0.0174144	0.975738	-0.0336026	0.0346618
Schizophrenia	Educational attainment	MR Egger	146	0.00113846	0.0187894	0.951769	-0.0356887	0.0379656
Schizophrenia	Educational attainment	Weighted median	146	-0.00942104	0.00517545	0.0687088	-0.0195649	0.000722855
Schizophrenia	Educational attainment	Inverse variance weighted	146	-0.0142203	0.00509749	0.00527635	-0.0242114	-0.00422918
Major depression	Educational attainment	MR Egger	45	-0.0318383	0.11087	0.775363	-0.249143	0.185466
Major depression	Educational attainment	Weighted median	45	-0.0636328	0.018723	0.000677223	-0.10033	-0.0269357
Major depression	Educational attainment	Inverse variance weighted	45	-0.0744852	0.0212751	0.000463432	-0.116184	-0.032786
Bipolar disorder	Educational attainment	MR Egger	44	0.0560406	0.0452374	0.222294	-0.0326247	0.144706
Bipolar disorder	Educational attainment	Weighted median	44	0.0294176	0.00905778	0.0011631	0.0116644	0.0471709
Bipolar disorder	Educational attainment	Inverse variance weighted	44	0.0290654	0.00774769	0.000175782	0.01388	0.0442509
Attention deficit hyperactivity disorder	Educational attainment	MR Egger	47	-0.0182485	0.0258924	0.484577	-0.0689976	0.0325005
Attention deficit hyperactivity disorder	Educational attainment	Weighted median	47	-0.040805	0.00753317	6.07056e-08	-0.05557	-0.02604
Attention deficit hyperactivity disorder	Educational attainment	Inverse variance weighted	47	-0.0453959	0.00634296	8.25247e-13	-0.0578281	-0.0329637
Anorexia nervosa	Educational attainment	MR Egger	44	-0.0371292	0.0259622	0.160078	-0.0880151	0.0137567
Anorexia nervosa	Educational attainment	Weighted median	44	-0.000280423	0.00662105	0.966217	-0.0132577	0.0126968
Anorexia nervosa	Educational attainment	Inverse variance weighted	44	-0.000334535	0.00531374	0.949801	-0.0107495	0.0100804
Autism spectrum disorder	Educational attainment	MR Egger	32	-0.0272909	0.0278603	0.335136	-0.0818971	0.0273153
Autism spectrum disorder	Educational attainment	Weighted median	32	-0.0164555	0.00873626	0.0596209	-0.0335786	0.000667564
Autism spectrum disorder	Educational attainment	Inverse variance weighted	32	-0.000391858	0.00973301	0.967885	-0.0194685	0.0186848
Post-traumatic stress disorder	Educational attainment	MR Egger	21	-0.0138875	0.00825596	0.10891	-0.0300691	0.00229422
Post-traumatic stress disorder	Educational attainment	Weighted median	21	-0.000472461	0.00103217	0.647144	-0.00249552	0.0015506
Post-traumatic stress disorder	Educational attainment	Inverse variance weighted	21	-0.000897341	0.000986588	0.363065	-0.00283105	0.00103637
Obsessive Compulsive Disorder	Educational attainment	MR Egger	11	-0.0189256	0.0117441	0.14153	-0.0419439	0.00409278
Obsessive Compulsive Disorder	Educational attainment	Weighted median	11	-0.00783081	0.00479531	0.102466	-0.0172296	0.00156801
Obsessive Compulsive Disorder	Educational attainment	Inverse variance weighted	11	-0.00250823	0.00399153	0.529751	-0.0103316	0.00531518
Anxiety disorders	Educational attainment	MR Egger	5	0.014615	0.104337	0.897477	-0.189886	0.219116
Anxiety disorders	Educational attainment	Weighted median	5	-0.00426034	0.00807486	0.597773	-0.0200871	0.0115664
Anxiety disorders	Educational attainment	Inverse variance weighted	5	-0.00928486	0.0073297	0.205247	-0.0236511	0.00508135

## Sheet: Table S4
Table S4. Sensitivity analysis: Univariable MR of psychiatric disorders on cognition。
Exposure	Outcome	Egger_intercept	se	pval	method	Q	Q_df	Q_pval	snp_r2.exposure	snp_r2.outcome	correct_causal_direction	steiger_pval	Fst	total_r2
Schizophrenia	Cognitive performance	-0.00395697	0.00269662	0.144515	MR Egger	651.528	140	6.05941e-67	0.0494215	0.00330508	TRUE	0	45.3735	0.049481
Schizophrenia	Cognitive performance	-0.00395697	0.00269662	0.144515	Inverse variance weighted	661.548	141	2.51736e-68	0.0494215	0.00330508	TRUE	0	45.3735	0.049481
Major depression	Cognitive performance	0.0042888	0.0068185	0.532841	MR Egger	191.585	41	2.5028e-21	0.00972343	0.000850129	TRUE	9.71913e-111	37.1896	0.00970819
Major depression	Cognitive performance	0.0042888	0.0068185	0.532841	Inverse variance weighted	193.433	42	2.62768e-21	0.00972343	0.000850129	TRUE	9.71913e-111	37.1896	0.00970819
Bipolar disorder	Cognitive performance	-0.00178945	0.00549397	0.746384	MR Egger	147.496	39	1.60356e-14	0.00434129	0.000596559	TRUE	1.36236e-61	37.5351	0.00433912
Bipolar disorder	Cognitive performance	-0.00178945	0.00549397	0.746384	Inverse variance weighted	147.897	40	2.72561e-14	0.00434129	0.000596559	TRUE	1.36236e-61	37.5351	0.00433912
Attention deficit hyperactivity disorder	Cognitive performance	-0.00372364	0.00352073	0.296268	MR Egger	123.434	42	6.08221e-10	0.0248347	0.000825821	TRUE	5.54105e-170	26.0977	0.0248425
Attention deficit hyperactivity disorder	Cognitive performance	-0.00372364	0.00352073	0.296268	Inverse variance weighted	126.721	43	3.4729e-10	0.0248347	0.000825821	TRUE	5.54105e-170	26.0977	0.0248425
Obsessive Compulsive Disorder	Cognitive performance	-0.00364782	0.00683153	0.606298	MR Egger	33.4737	9	0.000110419	0.00991546	0.000163756	TRUE	2.11522e-51	22.6457	0.0099182
Obsessive Compulsive Disorder	Cognitive performance	-0.00364782	0.00683153	0.606298	Inverse variance weighted	34.5342	10	0.0001499	0.00991546	0.000163756	TRUE	2.11522e-51	22.6457	0.0099182
Autism spectrum disorder	Cognitive performance	0.000519216	0.00299791	0.863703	MR Egger	76.3097	29	3.96363e-06	0.0171337	0.000316921	TRUE	9.51015e-113	24.4619	0.0171301
Autism spectrum disorder	Cognitive performance	0.000519216	0.00299791	0.863703	Inverse variance weighted	76.3887	30	6.44307e-06	0.0171337	0.000316921	TRUE	9.51015e-113	24.4619	0.0171301
Anorexia nervosa	Cognitive performance	-0.00428382	0.00362134	0.243487	MR Egger	87.1598	42	5.32522e-05	0.0181771	0.000401043	TRUE	1.489e-166	25.2945	0.0181645
Anorexia nervosa	Cognitive performance	-0.00428382	0.00362134	0.243487	Inverse variance weighted	90.0638	43	3.51843e-05	0.0181771	0.000401043	TRUE	1.489e-166	25.2945	0.0181645
Post-traumatic stress disorder	Cognitive performance	0.0167606	0.0132044	0.220496	MR Egger	42.5486	18	0.000926475	0.00270817	0.000185552	TRUE	2.25438e-35	2308.41	0.20909
Post-traumatic stress disorder	Cognitive performance	0.0167606	0.0132044	0.220496	Inverse variance weighted	46.3571	19	0.000441082	0.00270817	0.000185552	TRUE	2.25438e-35	2308.41	0.20909
Anxiety disorders	Cognitive performance	-0.0277182	0.030966	0.436682	MR Egger	9.9235	3	0.0192277	0.00563517	5.6829e-05	TRUE	9.1952e-22	24.6809	0.00564047
Anxiety disorders	Cognitive performance	-0.0277182	0.030966	0.436682	Inverse variance weighted	12.5738	4	0.0135572	0.00563517	5.6829e-05	TRUE	9.1952e-22	24.6809	0.00564047
Schizophrenia	Intelligence	0.00124124	0.00244742	0.613003	MR Egger	528.868	116	5.33335e-54	0.0476343	0.00258745	TRUE	0	46.4817	0.0476933
Schizophrenia	Intelligence	0.00124124	0.00244742	0.613003	Inverse variance weighted	530.041	117	7.22472e-54	0.0476343	0.00258745	TRUE	0	46.4817	0.0476933
Bipolar disorder	Intelligence	0.0111782	0.00565162	0.0556359	MR Egger	137.942	36	7.46127e-14	0.00995405	0.000841713	TRUE	6.23647e-117	38.0741	0.00993678
Bipolar disorder	Intelligence	0.0111782	0.00565162	0.0556359	Inverse variance weighted	152.932	37	4.8644e-16	0.00995405	0.000841713	TRUE	6.23647e-117	38.0741	0.00993678
Major depression	Intelligence	-0.000630444	0.00565139	0.911734	MR Egger	167.335	40	1.64876e-17	0.00441888	0.000661902	TRUE	3.49865e-61	37.4288	0.00441664
Major depression	Intelligence	-0.000630444	0.00565139	0.911734	Inverse variance weighted	167.387	41	3.35132e-17	0.00441888	0.000661902	TRUE	3.49865e-61	37.4288	0.00441664
Attention deficit hyperactivity disorder	Intelligence	0.0015906	0.00361661	0.662282	MR Egger	154.529	43	1.71676e-14	0.0258467	0.000949148	TRUE	2.02128e-174	26.69	0.0258506
Attention deficit hyperactivity disorder	Intelligence	0.0015906	0.00361661	0.662282	Inverse variance weighted	155.224	44	2.55879e-14	0.0258467	0.000949148	TRUE	2.02128e-174	26.69	0.0258506
Obsessive Compulsive Disorder	Intelligence	-0.00278229	0.00612568	0.660439	MR Egger	29.7115	9	0.000491146	0.00991546	0.000123412	TRUE	1.30579e-53	22.6457	0.0099182
Obsessive Compulsive Disorder	Intelligence	-0.00278229	0.00612568	0.660439	Inverse variance weighted	30.3926	10	0.000738688	0.00991546	0.000123412	TRUE	1.30579e-53	22.6457	0.0099182
Autism spectrum disorder	Intelligence	0.00106808	0.00355289	0.766005	MR Egger	78.5643	27	6.22052e-07	0.0166745	0.000313091	TRUE	3.19868e-110	24.538	0.0166701
Autism spectrum disorder	Intelligence	0.00106808	0.00355289	0.766005	Inverse variance weighted	78.8272	28	9.96691e-07	0.0166745	0.000313091	TRUE	3.19868e-110	24.538	0.0166701
Anorexia nervosa	Intelligence	-0.00218925	0.00417978	0.603191	MR Egger	118.531	42	3.19706e-09	0.0181172	0.000531588	TRUE	6.00131e-159	25.2097	0.0181048
Anorexia nervosa	Intelligence	-0.00218925	0.00417978	0.603191	Inverse variance weighted	119.306	43	4.23051e-09	0.0181172	0.000531588	TRUE	6.00131e-159	25.2097	0.0181048
Post-traumatic stress disorder	Intelligence	0.0174173	0.0129565	0.197607	MR Egger	33.4198	16	0.00649882	0.00258329	0.000154681	TRUE	6.2195e-36	2244.6	0.196273
Post-traumatic stress disorder	Intelligence	0.0174173	0.0129565	0.197607	Inverse variance weighted	37.1944	17	0.00316689	0.00258329	0.000154681	TRUE	6.2195e-36	2244.6	0.196273
Anxiety disorders	Intelligence	-0.000858432	0.0493043	0.987202	MR Egger	12.0863	3	0.00709344	0.00563517	4.48114e-05	TRUE	2.42844e-22	24.6809	0.00564047
Anxiety disorders	Intelligence	-0.000858432	0.0493043	0.987202	Inverse variance weighted	12.0875	4	0.0167125	0.00563517	4.48114e-05	TRUE	2.42844e-22	24.6809	0.00564047
Schizophrenia	Educational attainment	-0.00105532	0.00124253	0.397107	MR Egger	435.795	144	4.21115e-31	0.0536483	0.00161537	TRUE	0	47.2629	0.0537028
Schizophrenia	Educational attainment	-0.00105532	0.00124253	0.397107	Inverse variance weighted	437.978	145	3.52495e-31	0.0536483	0.00161537	TRUE	0	47.2629	0.0537028
Bipolar disorder	Educational attainment	-0.00131767	0.00336065	0.696929	MR Egger	150.625	43	7.21908e-14	0.0106023	0.000641688	TRUE	2.46314e-147	38.8786	0.0105908
Bipolar disorder	Educational attainment	-0.00131767	0.00336065	0.696929	Inverse variance weighted	151.164	44	1.12752e-13	0.0106023	0.000641688	TRUE	2.46314e-147	38.8786	0.0105908
Major depression	Educational attainment	-0.00180017	0.00297362	0.548183	MR Egger	89.4971	42	2.75603e-05	0.0047006	0.00045142	TRUE	2.71732e-88	38.2682	0.0046987
Major depression	Educational attainment	-0.00180017	0.00297362	0.548183	Inverse variance weighted	90.278	43	3.31303e-05	0.0047006	0.00045142	TRUE	2.71732e-88	38.2682	0.0046987
Attention deficit hyperactivity disorder	Educational attainment	-0.0022223	0.00205523	0.285327	MR Egger	93.9649	45	2.62101e-05	0.0267807	0.000740177	TRUE	3.75259e-196	26.7121	0.026788
Attention deficit hyperactivity disorder	Educational attainment	-0.0022223	0.00205523	0.285327	Inverse variance weighted	96.4063	46	1.97277e-05	0.0267807	0.000740177	TRUE	3.75259e-196	26.7121	0.026788
Obsessive Compulsive Disorder	Educational attainment	0.00433124	0.00293389	0.173979	MR Egger	11.5904	9	0.237396	0.00991546	6.53714e-05	TRUE	5.65816e-58	22.6457	0.0099182
Obsessive Compulsive Disorder	Educational attainment	0.00433124	0.00293389	0.173979	Inverse variance weighted	14.3971	10	0.155636	0.00991546	6.53714e-05	TRUE	5.65816e-58	22.6457	0.0099182
Autism spectrum disorder	Educational attainment	0.00254429	0.00246952	0.311114	MR Egger	100.237	30	1.70345e-09	0.0181661	0.00035892	TRUE	3.04091e-121	24.4771	0.0181613
Autism spectrum disorder	Educational attainment	0.00254429	0.00246952	0.311114	Inverse variance weighted	103.784	31	8.82899e-10	0.0181661	0.00035892	TRUE	3.04091e-121	24.4771	0.0181613
Anorexia nervosa	Educational attainment	0.00309827	0.00214101	0.15529	MR Egger	56.5965	42	0.0656156	0.0193282	0.000283863	TRUE	2.26541e-195	25.9499	0.0193163
Anorexia nervosa	Educational attainment	0.00309827	0.00214101	0.15529	Inverse variance weighted	59.4184	43	0.0489766	0.0193282	0.000283863	TRUE	2.26541e-195	25.9499	0.0193163
Post-traumatic stress disorder	Educational attainment	0.0133692	0.00844029	0.129703	MR Egger	36.7478	19	0.00853124	0.00283253	0.000140851	TRUE	1.89104e-43	2421.41	0.225511
Post-traumatic stress disorder	Educational attainment	0.0133692	0.00844029	0.129703	Inverse variance weighted	41.6004	20	0.00311679	0.00283253	0.000140851	TRUE	1.89104e-43	2421.41	0.225511
Anxiety disorders	Educational attainment	-0.00376384	0.0163782	0.833019	MR Egger	5.17721	3	0.159272	0.00563517	2.40004e-05	TRUE	1.20695e-23	24.6809	0.00564047
Anxiety disorders	Educational attainment	-0.00376384	0.0163782	0.833019	Inverse variance weighted	5.26835	4	0.260855	0.00563517	2.40004e-05	TRUE	1.20695e-23	24.6809	0.00564047

## Sheet: Table S5
Table S5. MR-PRESSO: Univariable MR of psychiatric disorders on cognition
Exposure	Outcome	MR Analysis	b	se	T-stat	P-value	lo_ci	up_ci
Schizophrenia	Cognitive performance	Raw	-0.0481708	0.00905933	-5.31726	3.84072e-07	-0.0659271	-0.0304145
Schizophrenia	Cognitive performance	Outlier-corrected	-0.0499405	0.0069628	-7.17247	5.86551e-11	-0.0635876	-0.0362934
Schizophrenia	Intelligence	Raw	-0.0370061	0.00855976	-4.32327	2.92491e-05	-0.0537832	-0.020229
Schizophrenia	Intelligence	Outlier-corrected	-0.0434318	0.00730391	-5.94638	2.63865e-08	-0.0577475	-0.0291162
Schizophrenia	Educational attainment	Raw	-0.0131076	0.00501392	-2.61425	0.00983031	-0.0229349	-0.00328035
Schizophrenia	Educational attainment	Outlier-corrected	-0.0118213	0.00447383	-2.64231	0.00913224	-0.02059	-0.00305254
Major depression	Cognitive performance	Raw	-0.0783598	0.0342226	-2.28971	0.0268911	-0.145436	-0.0112836
Major depression	Cognitive performance	Outlier-corrected	-0.0766977	0.0294349	-2.60567	0.0130213	-0.13439	-0.0190052
Major depression	Intelligence	Raw	-0.10721	0.0317888	-3.37256	0.00156154	-0.169516	-0.0449037
Major depression	Intelligence	Outlier-corrected	-0.0937722	0.0271795	-3.45011	0.00141587	-0.147044	-0.0405005
Major depression	Educational attainment	Raw	-0.074781	0.0205829	-3.63316	0.000702753	-0.115124	-0.0344385
Major depression	Educational attainment	Outlier-corrected	-0.0681561	0.0167434	-4.07064	0.00020851	-0.100973	-0.0353392
Bipolar disorder	Cognitive performance	Raw	-0.00555911	0.0128312	-0.433248	0.666816	-0.0307083	0.0195901
Bipolar disorder	Cognitive performance	Outlier-corrected	-0.0100505	0.0110468	-0.909813	0.368113	-0.0317022	0.0116012
Bipolar disorder	Intelligence	Raw	0.00678382	0.013187	0.514434	0.609309	-0.0190626	0.0326303
Bipolar disorder	Intelligence	Outlier-corrected	0.00742393	0.0104128	0.71296	0.479813	-0.0129852	0.0278331
Bipolar disorder	Educational attainment	Raw	0.0274529	0.00732426	3.74821	0.000462595	0.0130973	0.0418084
Bipolar disorder	Educational attainment	Outlier-corrected	0.0260824	0.00667961	3.90477	0.000294224	0.0129903	0.0391744
Attention deficit hyperactivity disorder	Cognitive performance	Raw	-0.0478633	0.00934145	-5.12375	4.28909e-06	-0.0661725	-0.029554
Attention deficit hyperactivity disorder	Cognitive performance	Outlier-corrected	-0.0455523	0.00821291	-5.54642	1.09941e-06	-0.0616496	-0.029455
Attention deficit hyperactivity disorder	Intelligence	Raw	-0.0508063	0.00966698	-5.25566	2.57511e-06	-0.0697536	-0.031859
Attention deficit hyperactivity disorder	Intelligence	Outlier-corrected	-0.0498638	0.00904262	-5.51431	1.23154e-06	-0.0675873	-0.0321402
Attention deficit hyperactivity disorder	Educational attainment	Raw	-0.0436488	0.00555868	-7.85237	1.35315e-10	-0.0545438	-0.0327538
Attention deficit hyperactivity disorder	Educational attainment	Outlier-corrected	-0.0411067	0.00540807	-7.60099	3.9098e-10	-0.0517065	-0.0305069
Anorexia nervosa	Cognitive performance	Raw	-0.00133614	0.0079266	-0.168564	0.866793	-0.0168723	0.0142
Anorexia nervosa	Cognitive performance	Outlier-corrected	-0.00457067	0.00740958	-0.616859	0.540072	-0.0190935	0.00995211
Anorexia nervosa	Intelligence	Raw	-0.00121065	0.00896194	-0.135088	0.893064	-0.018776	0.0163548
Anorexia nervosa	Intelligence	Outlier-corrected	-0.00284487	0.00828615	-0.343329	0.732791	-0.0190857	0.013396
Anorexia nervosa	Educational attainment	Raw	0.00352834	0.00502313	0.702418	0.485436	-0.006317	0.0133737
Anorexia nervosa	Educational attainment	Outlier-corrected	0.00352834	0.00502313	0.702418	0.485436	-0.006317	0.0133737
Autism spectrum disorder	Cognitive performance	Raw	0.00569754	0.0113425	0.50232	0.618882	-0.0165337	0.0279288
Autism spectrum disorder	Cognitive performance	Outlier-corrected	-0.00496514	0.00903467	-0.549565	0.586686	-0.0226731	0.0127428
Autism spectrum disorder	Intelligence	Raw	-0.00482944	0.0119427	-0.404383	0.688707	-0.0282372	0.0185783
Autism spectrum disorder	Intelligence	Outlier-corrected	-0.0101019	0.00887724	-1.13796	0.264781	-0.0275013	0.00729746
Autism spectrum disorder	Educational attainment	Raw	-0.00421689	0.00911783	-0.462488	0.646678	-0.0220878	0.0136541
Autism spectrum disorder	Educational attainment	Outlier-corrected	-0.0128093	0.00739216	-1.73283	0.0927552	-0.027298	0.0016793
Post-traumatic stress disorder	Cognitive performance	Raw	-0.00118157	0.00151389	-0.78049	0.444718	-0.00414879	0.00178564
Post-traumatic stress disorder	Cognitive performance	Outlier-corrected	0.000107438	0.00135979	0.0790113	0.937895	-0.00255774	0.00277262
Post-traumatic stress disorder	Intelligence	Raw	-0.0020896	0.00144992	-1.44119	0.166703	-0.00493143	0.000752237
Post-traumatic stress disorder	Intelligence	Outlier-corrected	-0.000671424	0.0012908	-0.520162	0.609658	-0.00320138	0.00185854
Post-traumatic stress disorder	Educational attainment	Raw	-0.000897341	0.000986588	-0.909539	0.373897	-0.00283105	0.00103637
Post-traumatic stress disorder	Educational attainment	Outlier-corrected	-0.000227431	0.000870314	-0.26132	0.796657	-0.00193325	0.00147839
Obsessive Compulsive Disorder	Cognitive performance	Raw	-0.00156073	0.00704319	-0.221595	0.827829	-0.0153654	0.0122439
Obsessive Compulsive Disorder	Cognitive performance	Outlier-corrected	0.00271709	0.00558791	0.486244	0.634888	-0.00823521	0.0136694
Obsessive Compulsive Disorder	Intelligence	Raw	0.00283088	0.00606347	0.466875	0.647772	-0.00905352	0.0147153
Obsessive Compulsive Disorder	Intelligence	Outlier-corrected	0.00634954	0.00501808	1.26533	0.227962	-0.0034859	0.016185
Obsessive Compulsive Disorder	Educational attainment	Raw	-0.00352507	0.00339721	-1.03764	0.317029	-0.0101836	0.00313346
Obsessive Compulsive Disorder	Educational attainment	Outlier-corrected	-0.00352507	0.00339721	-1.03764	0.317029	-0.0101836	0.00313346
Anxiety disorders	Cognitive performance	Raw	0.0126671	0.0155404	0.815108	0.46076	-0.0177921	0.0431264
Anxiety disorders	Cognitive performance	Outlier-corrected	0.0128939	0.0143166	0.900629	0.462838	-0.0151666	0.0409545
Anxiety disorders	Intelligence	Raw	0.000529616	0.0174144	0.0304126	0.977195	-0.0336026	0.0346618
Anxiety disorders	Intelligence	Outlier-corrected	0.000529616	0.0174144	0.0304126	0.977195	-0.0336026	0.0346618
Anxiety disorders	Educational attainment	Raw	-0.00928486	0.0073297	-1.26674	0.273984	-0.0236511	0.00508135
Anxiety disorders	Educational attainment	Outlier-corrected	-0.00928486	0.0073297	-1.26674	0.273984	-0.0236511	0.00508135

## Sheet: Table S6
Table S6. PheWAS results of SNPs in SZ.
rsid	trait	beta	se	p	id	study	author	source	exposure_cat	cluster_CP	cluster_Int	cluster_EA	wald_ratio_beta_CP	wald_ratio_beta_Int	wald_ratio_beta__EA	log10P_trunc_CP	log10P_trunc_Int	log10P_trunc_EA
rs10035564	ER+ Breast cancer (Combined Oncoarray; iCOGS; GWAS meta analysis)	0.0598	0.0078	1.63795e-14	ieu-a-1127	BCAC	Michailidou K	OpenGWAS	other phenotypes	cluster_Null	cluster_Null	cluster_1	-0.0119756	0.00928847	0.0743555	13.1756	13.011	13.076
rs10035564	Breast cancer (Combined Oncoarray; iCOGS; GWAS meta analysis)	0.0429	0.0065	5.56929e-11	ieu-a-1126	BCAC	Michailidou K	OpenGWAS	other phenotypes	cluster_Null	cluster_Null	cluster_1	-0.0119756	0.00928847	0.0743555	9.93284	9.70244	9.75004
rs10035564	Breast cancer	0.0429	0.0065	5.56929e-11	ebi-a-GCST004988	NA	Michailidou K	OpenGWAS	other phenotypes	cluster_Null	cluster_Null	cluster_1	-0.0119756	0.00928847	0.0743555	9.93284	9.70244	9.75004
rs10035564	ER+ Breast cancer (Oncoarray)	0.06216	0.01068	5.81112e-09	ieu-a-1132	BCAC	Michailidou K	OpenGWAS	other phenotypes	cluster_Null	cluster_Null	cluster_1	-0.0119756	0.00928847	0.0743555	8.09826	7.84723	7.87705
rs10117	Sex hormone-binding globulin levels	-0.00674439	0.000954757	1.9002e-12	ebi-a-GCST90012111	NA	Ruth KS	OpenGWAS	other phenotypes	cluster_2	cluster_2	cluster_Null	-0.166002	-0.117097	-0.0284036	11.3306	11.0746	11.1271
rs10117	Sex hormone-binding globulin levels	-0.0135038	0.0020611	7.89951e-12	ebi-a-GCST90025958	NA	Barton AR	OpenGWAS	other phenotypes	cluster_2	cluster_2	cluster_Null	-0.166002	-0.117097	-0.0284036	10.7508	10.4913	10.542
rs10117	Sex hormone binding globulin levels (UKB data field 30830)	-0.0137421	0.00201875	9.94947e-12	ebi-a-GCST90014011	NA	Mbatchou J	OpenGWAS	other phenotypes	cluster_2	cluster_2	cluster_Null	-0.166002	-0.117097	-0.0284036	10.6623	10.401	10.4507
rs10117	Sex hormone-binding globulin levels adjusted for BMI	-0.00550042	0.000857012	2.99985e-11	ebi-a-GCST90012110	NA	Ruth KS	OpenGWAS	other phenotypes	cluster_2	cluster_2	cluster_Null	-0.166002	-0.117097	-0.0284036	10.2167	9.95528	10.0023
rs10117	SHBG	-0.01399	0.0023201	1.6435e-09	ukb-d-30830_irnt	NA	Neale lab	OpenGWAS	other phenotypes	cluster_2	cluster_2	cluster_Null	-0.166002	-0.117097	-0.0284036	8.60244	8.3444	8.37848
rs10117	Mean corpuscular hemoglobin concentration	-0.0119299	0.0019201	1.89998e-09	ebi-a-GCST90025962	NA	Barton AR	OpenGWAS	other phenotypes	cluster_2	cluster_2	cluster_Null	-0.166002	-0.117097	-0.0284036	8.54403	8.28534	8.31962
rs10117	Sex hormone-binding globulin levels	-0.00720431	0.00126021	2.90001e-09	ebi-a-GCST90012109	NA	Ruth KS	OpenGWAS	other phenotypes	cluster_2	cluster_2	cluster_Null	-0.166002	-0.117097	-0.0284036	8.37872	8.11745	8.15105
rs10117	Mean corpuscular hemoglobin	-0.0114762	0.00191191	9.90011e-09	ebi-a-GCST90028995	NA	Loh PR	OpenGWAS	other phenotypes	cluster_2	cluster_2	cluster_Null	-0.166002	-0.117097	-0.0284036	7.89578	7.63691	7.66715
rs10117	Mean corpuscular hemoglobin	-0.011212	0.00197	1.29e-08	ebi-a-GCST90002322	NA	Chen MH	OpenGWAS	other phenotypes	cluster_2	cluster_2	cluster_Null	-0.166002	-0.117097	-0.0284036	7.79278	7.53239	7.5623
rs10117	Mean corpuscular hemoglobin	-0.0118539	0.00212802	2.5e-08	ebi-a-GCST90002390	NA	Vuckovic D	OpenGWAS	other phenotypes	cluster_2	cluster_2	cluster_Null	-0.166002	-0.117097	-0.0284036	7.53681	11.0746	11.1271
rs10117	Sex hormone-binding globulin levels adjusted for BMI	-0.00629572	0.00118072	3.40001e-08	ebi-a-GCST90012108	NA	Ruth KS	OpenGWAS	other phenotypes	cluster_2	cluster_2	cluster_Null	-0.166002	-0.117097	-0.0284036	7.41857	11.0746	11.1271
rs10873538	25 hydroxyvitamin D level	-0.011788	0.002066	0	ieu-b-4808	NA	Manousaki et al.	OpenGWAS	other phenotypes	NA	cluster_1	cluster_Null	NA	0.172986	-0.0105514	NA	20	20
rs10873538	High light scatter reticulocyte count	0.020046	0.00210807	1.39991e-21	ebi-a-GCST90028993	NA	Loh PR	OpenGWAS	other phenotypes	NA	cluster_1	cluster_Null	NA	0.172986	-0.0105514	NA	19.8083	19.8707
rs10873538	Sex hormone-binding globulin levels adjusted for BMI	0.00722267	0.00088705	3.50026e-20	ebi-a-GCST90012110	NA	Ruth KS	OpenGWAS	other phenotypes	NA	cluster_1	cluster_Null	NA	0.172986	-0.0105514	NA	18.4507	18.5189
rs10873538	Reticulocyte count	0.0197377	0.00227215	3.69999e-18	ebi-a-GCST90002405	NA	Vuckovic D	OpenGWAS	other phenotypes	NA	cluster_1	cluster_Null	NA	0.172986	-0.0105514	NA	16.4915	16.56
rs10873538	Reticulocyte count	0.0215056	0.00250835	1.00693e-17	ukb-d-30250_irnt	NA	Neale lab	OpenGWAS	other phenotypes	NA	cluster_1	cluster_Null	NA	0.172986	-0.0105514	NA	16.079	16.1449
rs10873538	Heel bone mineral density	0.0159033	0.00198828	1.20005e-17	ebi-a-GCST90029004	NA	Loh PR	OpenGWAS	other phenotypes	NA	cluster_1	cluster_Null	NA	0.172986	-0.0105514	NA	16.0054	16.0717
rs10873538	White blood cell count (lymphocyte)	0.0162041	0.00209262	4.40048e-16	ebi-a-GCST90028994	NA	Loh PR	OpenGWAS	other phenotypes	NA	cluster_1	cluster_Null	NA	0.172986	-0.0105514	NA	14.5031	14.5733
rs10873538	Reticulocyte percentage	0.0205965	0.00254083	5.23962e-16	ukb-d-30240_irnt	NA	Neale lab	OpenGWAS	other phenotypes	NA	cluster_1	cluster_Null	NA	0.172986	-0.0105514	NA	14.433	14.5018
rs10873538	Reticulocyte fraction of red cells	0.0182983	0.00227655	9.20026e-16	ebi-a-GCST90002406	NA	Vuckovic D	OpenGWAS	other phenotypes	NA	cluster_1	cluster_Null	NA	0.172986	-0.0105514	NA	14.2039	14.2702
rs10873538	Sex hormone-binding globulin levels adjusted for BMI	0.00894709	0.00122187	1e-15	ebi-a-GCST90012108	NA	Ruth KS	OpenGWAS	other phenotypes	NA	cluster_1	cluster_Null	NA	0.172986	-0.0105514	NA	14.1698	14.2373
rs10873538	Lymphocyte count (UKB data field 30120)	0.0177079	0.0022376	2.49632e-15	ebi-a-GCST90013982	NA	Mbatchou J	OpenGWAS	other phenotypes	NA	cluster_1	cluster_Null	NA	0.172986	-0.0105514	NA	13.7821	13.8522
rs10873538	High light scatter reticulocyte count	0.0197471	0.0025223	4.93174e-15	ukb-d-30300_irnt	NA	Neale lab	OpenGWAS	other phenotypes	NA	cluster_1	cluster_Null	NA	0.172986	-0.0105514	NA	13.5019	13.5686
rs10873538	High light scatter reticulocyte count	0.0169074	0.0022596	7.29962e-14	ebi-a-GCST90002385	NA	Vuckovic D	OpenGWAS	other phenotypes	NA	cluster_1	cluster_Null	NA	0.172986	-0.0105514	NA	12.3974	12.4603
rs10873538	High light scatter reticulocyte percentage	0.0188324	0.00254089	1.2494e-13	ukb-d-30290_irnt	NA	Neale lab	OpenGWAS	other phenotypes	NA	cluster_1	cluster_Null	NA	0.172986	-0.0105514	NA	12.1802	12.2415
rs10873538	Hair color	0.0114951	0.00166485	1.50003e-13	ebi-a-GCST90029030	NA	Loh PR	OpenGWAS	other phenotypes	NA	cluster_1	cluster_Null	NA	0.172986	-0.0105514	NA	12.1092	12.1687
rs10873538	Heel bone mineral density (BMD)	0.0196981	0.00270986	3.59998e-13	ukb-b-8875	MRC-IEU	Ben Elsworth	OpenGWAS	other phenotypes	NA	cluster_1	cluster_Null	NA	0.172986	-0.0105514	NA	11.7479	11.8074
rs10873538	Heel bone mineral density (BMD) T-score, automated	0.0195677	0.0027104	5.19996e-13	ukb-b-20124	MRC-IEU	Ben Elsworth	OpenGWAS	other phenotypes	NA	cluster_1	cluster_Null	NA	0.172986	-0.0105514	NA	11.6014	11.6578
rs10873538	Heel quantitative ultrasound index (QUI), direct entry	0.0195677	0.00271041	5.19996e-13	ukb-b-19234	MRC-IEU	Ben Elsworth	OpenGWAS	other phenotypes	NA	cluster_1	cluster_Null	NA	0.172986	-0.0105514	NA	11.6014	11.6578
rs10873538	Sex hormone-binding globulin levels	0.00860146	0.00130365	6.4998e-13	ebi-a-GCST90012109	NA	Ruth KS	OpenGWAS	other phenotypes	NA	cluster_1	cluster_Null	NA	0.172986	-0.0105514	NA	11.5106	11.5657
rs10873538	Bone mineral density	0.0154446	0.00216551	9.88553e-13	ebi-a-GCST90014022	NA	Mbatchou J	OpenGWAS	other phenotypes	NA	cluster_1	cluster_Null	NA	0.172986	-0.0105514	NA	11.343	11.3953
rs10873538	Heel Broadband ultrasound attenuation, direct entry	0.0190042	0.00267326	1.20005e-12	ukb-b-15851	MRC-IEU	Ben Elsworth	OpenGWAS	other phenotypes	NA	cluster_1	cluster_Null	NA	0.172986	-0.0105514	NA	11.262	11.3152
rs10873538	High light scatter reticulocyte percentage of red cells	0.015653	0.00226161	4.49987e-12	ebi-a-GCST90002386	NA	Vuckovic D	OpenGWAS	other phenotypes	NA	cluster_1	cluster_Null	NA	0.172986	-0.0105514	NA	10.7205	10.7722
rs10873538	Heel bone mineral density	0.0146037	0.00196147	6.4003e-12	ebi-a-GCST006979	NA	Morris JA	OpenGWAS	other phenotypes	NA	cluster_1	cluster_Null	NA	0.172986	-0.0105514	NA	10.5784	10.6292
rs10873538	Lymphocyte count	0.0166474	0.00250931	3.26663e-11	ukb-d-30120_irnt	NA	Neale lab	OpenGWAS	other phenotypes	NA	cluster_1	cluster_Null	NA	0.172986	-0.0105514	NA	9.92033	9.96746
rs10873538	Lymphocyte count	0.0142	0.0022	1.754e-10	ebi-a-GCST90018962	NA	Sakaue S	OpenGWAS	other phenotypes	NA	cluster_1	cluster_Null	NA	0.172986	-0.0105514	NA	9.2411	9.28388
rs10873538	Hemoglobin concentration	0.012454	0.001952	1.81001e-10	ebi-a-GCST90002310	NA	Chen MH	OpenGWAS	other phenotypes	NA	cluster_1	cluster_Null	NA	0.172986	-0.0105514	NA	9.22926	9.27148
rs10873538	Low density lipoprotein cholesterol levels	0.0128976	0.00203422	2.30001e-10	ebi-a-GCST90002412	NA	Klimentidis YC	OpenGWAS	other phenotypes	NA	cluster_1	cluster_Null	NA	0.172986	-0.0105514	NA	9.13317	9.1752
rs10873538	Vitamin D levels (UKB data field 30890)	-0.014924	0.00237254	3.16884e-10	ebi-a-GCST90014016	NA	Mbatchou J	OpenGWAS	other phenotypes	NA	cluster_1	cluster_Null	NA	0.172986	-0.0105514	NA	9.00256	9.04418
rs10873538	Heel bone mineral density (BMD) T-score automated	0.020618	0.00328088	3.30043e-10	ukb-a-500	Neale Lab	Neale	OpenGWAS	other phenotypes	NA	cluster_1	cluster_Null	NA	0.172986	-0.0105514	NA	8.98663	9.02806
rs10873538	lymphocyte cell count	0.012381	0.002003	6.60998e-10	ieu-b-32	Blood Cell Consortium	Vuckovic, D	OpenGWAS	other phenotypes	NA	cluster_1	cluster_Null	NA	0.172986	-0.0105514	NA	8.71172	8.74943
rs10873538	Lymphocyte count	0.012381	0.002003	6.60998e-10	ebi-a-GCST90002316	NA	Chen MH	OpenGWAS	other phenotypes	NA	cluster_1	cluster_Null	NA	0.172986	-0.0105514	NA	8.71172	8.74943
rs10873538	Impedance of leg (right)	-0.0116075	0.00191	1.2e-09	ukb-b-7376	MRC-IEU	Ben Elsworth	OpenGWAS	other phenotypes	NA	cluster_1	cluster_Null	NA	0.172986	-0.0105514	NA	8.47125	8.50623
rs10873538	Cystatin C levels (UKB data field 30720)	0.0119116	0.00198116	1.82789e-09	ebi-a-GCST90014003	NA	Mbatchou J	OpenGWAS	other phenotypes	NA	cluster_1	cluster_Null	NA	0.172986	-0.0105514	NA	8.30106	8.33566
rs10873538	Total testosterone levels	0.00795447	0.00136118	3.2e-09	ebi-a-GCST90012114	NA	Ruth KS	OpenGWAS	other phenotypes	NA	cluster_1	cluster_Null	NA	0.172986	-0.0105514	NA	8.07761	8.11093
rs10873538	Serum 25-Hydroxyvitamin D levels	-0.0123046	0.0021086	5.36488e-09	ebi-a-GCST90000614	NA	Revez JA	OpenGWAS	other phenotypes	NA	cluster_1	cluster_Null	NA	0.172986	-0.0105514	NA	7.87586	7.90704
rs10873538	White blood cell leukocyte count (UKB data field 30000)	0.0131215	0.00225009	5.49123e-09	ebi-a-GCST90013976	NA	Mbatchou J	OpenGWAS	other phenotypes	NA	cluster_1	cluster_Null	NA	0.172986	-0.0105514	NA	7.86703	7.89804
rs10873538	Impedance of leg (left)	-0.0112313	0.00192616	5.49997e-09	ukb-b-14068	MRC-IEU	Ben Elsworth	OpenGWAS	other phenotypes	NA	cluster_1	cluster_Null	NA	0.172986	-0.0105514	NA	7.86703	7.89804
rs10873538	Vitamin D	-0.015034	0.0025891	6.37955e-09	ukb-d-30890_irnt	NA	Neale lab	OpenGWAS	other phenotypes	NA	cluster_1	cluster_Null	NA	0.172986	-0.0105514	NA	7.81019	7.83953
rs10873538	Lymphocyte count	0.0130384	0.00224627	6.49995e-09	ebi-a-GCST90002388	NA	Vuckovic D	OpenGWAS	other phenotypes	NA	cluster_1	cluster_Null	NA	0.172986	-0.0105514	NA	7.80303	7.83237
rs10873538	Hemoglobin	0.0099	0.0017	6.53793e-09	ebi-a-GCST90018957	NA	Sakaue S	OpenGWAS	other phenotypes	NA	cluster_1	cluster_Null	NA	0.172986	-0.0105514	NA	7.80089	7.83011
rs10873538	Triglyceride levels (UKB data field 30870)	0.0123876	0.00215964	9.69483e-09	ebi-a-GCST90014014	NA	Mbatchou J	OpenGWAS	other phenotypes	NA	cluster_1	cluster_Null	NA	0.172986	-0.0105514	NA	7.6449	7.67494
rs10873538	Sex hormone-binding globulin levels	0.00502867	0.000987804	1e-08	ebi-a-GCST90012111	NA	Ruth KS	OpenGWAS	other phenotypes	NA	cluster_1	cluster_Null	NA	0.172986	-0.0105514	NA	7.63329	7.66344
rs10873538	25 hydroxyvitamin D level	-0.011788	0.002066	1.15859e-08	ieu-b-4812	NA	Manousaki et al.	OpenGWAS	other phenotypes	NA	cluster_1	cluster_Null	NA	0.172986	-0.0105514	NA	7.57506	7.60484
rs10873538	Hematocrit	0.0099	0.0018	1.40101e-08	ebi-a-GCST90018960	NA	Sakaue S	OpenGWAS	other phenotypes	NA	cluster_1	cluster_Null	NA	0.172986	-0.0105514	NA	7.49978	7.52951
rs10873538	Body mass index (BMI)	0.0117207	0.00209588	2.19999e-08	ukb-b-19953	MRC-IEU	Ben Elsworth	OpenGWAS	other phenotypes	NA	cluster_1	cluster_Null	NA	0.172986	-0.0105514	NA	7.32156	7.35085
rs11191580	Systolic blood pressure	-0.0610588	0.00289214	6.17021e-99	ebi-a-GCST90000062	NA	Surendran P	OpenGWAS	other phenotypes	cluster_2	cluster_Null	cluster_2	-0.0965806	-0.0299777	-0.0611716	20	20	20
rs11191580	Systolic blood pressure	-0.0581236	0.00275609	1e-98	ebi-a-GCST90000066	NA	Surendran P	OpenGWAS	other phenotypes	cluster_2	cluster_Null	cluster_2	-0.0965806	-0.0299777	-0.0611716	20	20	20
rs11191580	systolic blood pressure	-1.0995	0.055	7.73749e-89	ieu-b-38	International Consortium of Blood Pressure	Evangelou, E	OpenGWAS	other phenotypes	cluster_2	cluster_Null	cluster_2	-0.0965806	-0.0299777	-0.0611716	20	20	20
rs11191580	Pulse pressure	-0.0455149	0.00273799	4.71086e-62	ebi-a-GCST90000065	NA	Surendran P	OpenGWAS	other phenotypes	cluster_2	cluster_Null	cluster_2	-0.0965806	-0.0299777	-0.0611716	20	20	20
rs11191580	Pulse pressure	-0.0475582	0.00287159	1.32099e-61	ebi-a-GCST90000061	NA	Surendran P	OpenGWAS	other phenotypes	cluster_2	cluster_Null	cluster_2	-0.0965806	-0.0299777	-0.0611716	20	20	20
rs11191580	Systolic blood pressure	-0.0606134	0.00380469	2.29985e-60	ebi-a-GCST90029011	NA	Loh PR	OpenGWAS	other phenotypes	cluster_2	cluster_Null	cluster_2	-0.0965806	-0.0299777	-0.0611716	20	20	20
rs11191580	Systolic blood pressure	-0.0605251	0.00382933	2.80027e-59	ebi-a-GCST90025968	NA	Barton AR	OpenGWAS	other phenotypes	cluster_2	cluster_Null	cluster_2	-0.0965806	-0.0299777	-0.0611716	20	20	20
rs11191580	diastolic blood pressure	-0.5071	0.0316	6.63285e-58	ieu-b-39	International Consortium of Blood Pressure	Evangelou, E	OpenGWAS	other phenotypes	cluster_2	cluster_Null	cluster_2	-0.0965806	-0.0299777	-0.0611716	20	20	20
rs11191580	Diastolic blood pressure	-0.0456881	0.00289686	4.87978e-56	ebi-a-GCST90000059	NA	Surendran P	OpenGWAS	other phenotypes	cluster_2	cluster_Null	cluster_2	-0.0965806	-0.0299777	-0.0611716	20	20	20
rs11191580	Diastolic blood pressure	-0.0432308	0.00275942	2.558e-55	ebi-a-GCST90000063	NA	Surendran P	OpenGWAS	other phenotypes	cluster_2	cluster_Null	cluster_2	-0.0965806	-0.0299777	-0.0611716	20	20	20
rs11191580	Systolic blood pressure	-0.0397	0.0028	3.2961e-45	ebi-a-GCST90018972	NA	Sakaue S	OpenGWAS	other phenotypes	cluster_2	cluster_Null	cluster_2	-0.0965806	-0.0299777	-0.0611716	20	20	20
rs11191580	Diastolic blood pressure	-0.0526319	0.00380956	2.60016e-44	ebi-a-GCST90029010	NA	Loh PR	OpenGWAS	other phenotypes	cluster_2	cluster_Null	cluster_2	-0.0965806	-0.0299777	-0.0611716	20	20	20
rs11191580	Diastolic blood pressure	-0.0520357	0.00382165	4.79954e-43	ebi-a-GCST90025981	NA	Barton AR	OpenGWAS	other phenotypes	cluster_2	cluster_Null	cluster_2	-0.0965806	-0.0299777	-0.0611716	20	20	20
rs11191580	Systolic blood pressure, automated reading	-0.0520707	0.00386495	2.29985e-41	ukb-b-20175	MRC-IEU	Ben Elsworth	OpenGWAS	other phenotypes	cluster_2	cluster_Null	cluster_2	-0.0965806	-0.0299777	-0.0611716	20	20	20
rs11191580	Reticulocyte count	-0.0473106	0.0036992	1.80011e-39	ebi-a-GCST90025972	NA	Barton AR	OpenGWAS	other phenotypes	cluster_2	cluster_Null	cluster_2	-0.0965806	-0.0299777	-0.0611716	20	20	20
rs11191580	Systolic blood pressure automated reading (UKB data field 4080)	-0.048491	0.00385076	2.319e-36	ebi-a-GCST90014018	NA	Mbatchou J	OpenGWAS	other phenotypes	cluster_2	cluster_Null	cluster_2	-0.0965806	-0.0299777	-0.0611716	20	20	20
rs11191580	Pulse pressure	-0.0342	0.0028	3.6033e-35	ebi-a-GCST90018970	NA	Sakaue S	OpenGWAS	other phenotypes	cluster_2	cluster_Null	cluster_2	-0.0965806	-0.0299777	-0.0611716	20	20	20
rs11191580	High light scatter reticulocyte count	-0.0441025	0.00367487	5.90065e-35	ebi-a-GCST90025970	NA	Barton AR	OpenGWAS	other phenotypes	cluster_2	cluster_Null	cluster_2	-0.0965806	-0.0299777	-0.0611716	20	20	20
rs11191580	Mean arterial pressure	-0.0339	0.0029	2.95733e-32	ebi-a-GCST90018963	NA	Sakaue S	OpenGWAS	other phenotypes	cluster_2	cluster_Null	cluster_2	-0.0965806	-0.0299777	-0.0611716	20	20	20
rs11191580	Reticulocyte count	-0.046577	0.0039878	1.59993e-31	ebi-a-GCST90002405	NA	Vuckovic D	OpenGWAS	other phenotypes	cluster_2	cluster_Null	cluster_2	-0.0965806	-0.0299777	-0.0611716	20	20	20
rs11191580	Systolic blood pressure automated reading	-0.0511039	0.00460809	1.41938e-28	ukb-a-360	Neale Lab	Neale	OpenGWAS	other phenotypes	cluster_2	cluster_Null	cluster_2	-0.0965806	-0.0299777	-0.0611716	20	20	20
rs11191580	Mean reticulocyte volume	0.0390523	0.00366019	2.19989e-28	ebi-a-GCST90025975	NA	Barton AR	OpenGWAS	other phenotypes	cluster_2	cluster_Null	cluster_2	-0.0965806	-0.0299777	-0.0611716	20	20	20
rs11191580	High light scatter reticulocyte count	-0.0435731	0.00396492	4.30031e-28	ebi-a-GCST90002385	NA	Vuckovic D	OpenGWAS	other phenotypes	cluster_2	cluster_Null	cluster_2	-0.0965806	-0.0299777	-0.0611716	20	20	20
rs11191580	Mean reticulocyte volume	0.0416581	0.00396954	9.20026e-26	ebi-a-GCST90002396	NA	Vuckovic D	OpenGWAS	other phenotypes	cluster_2	cluster_Null	cluster_2	-0.0965806	-0.0299777	-0.0611716	20	20	20
rs11191580	Non-cancer illness code, self-reported: hypertension	-0.0173381	0.00167121	3.19963e-25	ukb-b-14057	MRC-IEU	Ben Elsworth	OpenGWAS	other phenotypes	cluster_2	cluster_Null	cluster_2	-0.0965806	-0.0299777	-0.0611716	20	20	20
rs11191580	Reticulocyte fraction of red cells	-0.0410673	0.00399663	9.09913e-25	ebi-a-GCST90002406	NA	Vuckovic D	OpenGWAS	other phenotypes	cluster_2	cluster_Null	cluster_2	-0.0965806	-0.0299777	-0.0611716	20	20	20
rs11191580	Vascular/heart problems diagnosed by doctor: None of the above	0.0178617	0.00174137	1.10002e-24	ukb-b-13352	MRC-IEU	Ben Elsworth	OpenGWAS	other phenotypes	cluster_2	cluster_Null	cluster_2	-0.0965806	-0.0299777	-0.0611716	20	20	20
rs11191580	Vascular/heart problems diagnosed by doctor: High blood pressure	-0.0173802	0.00169456	1.10002e-24	ukb-b-14177	MRC-IEU	Ben Elsworth	OpenGWAS	other phenotypes	cluster_2	cluster_Null	cluster_2	-0.0965806	-0.0299777	-0.0611716	20	20	20
rs11191580	Medication use (calcium channel blockers)	-0.0806	0.0079	1.65615e-24	ebi-a-GCST90018987	NA	Sakaue S	OpenGWAS	other phenotypes	cluster_2	cluster_Null	cluster_2	-0.0965806	-0.0299777	-0.0611716	20	20	20
rs11191580	Weight	0.0243	0.0024	4.60257e-24	ebi-a-GCST90018949	NA	Sakaue S	OpenGWAS	other phenotypes	cluster_2	cluster_Null	cluster_2	-0.0965806	-0.0299777	-0.0611716	20	20	20
rs11191580	Medication use (agents acting on the renin-angiotensin system)	-0.0726	0.0072	8.98463e-24	ebi-a-GCST90018988	NA	Sakaue S	OpenGWAS	other phenotypes	cluster_2	cluster_Null	cluster_2	-0.0965806	-0.0299777	-0.0611716	20	20	20
rs11191580	High light scatter reticulocyte percentage of red cells	-0.0391115	0.00396931	6.59933e-23	ebi-a-GCST90002386	NA	Vuckovic D	OpenGWAS	other phenotypes	cluster_2	cluster_Null	cluster_2	-0.0965806	-0.0299777	-0.0611716	20	20	20
rs11191580	Impedance of leg (left)	-0.0332475	0.00338302	8.60003e-23	ukb-b-14068	MRC-IEU	Ben Elsworth	OpenGWAS	other phenotypes	cluster_2	cluster_Null	cluster_2	-0.0965806	-0.0299777	-0.0611716	20	20	20
rs11191580	Leg fat-free mass (left)	0.0235315	0.00242661	3.10027e-22	ukb-b-16099	MRC-IEU	Ben Elsworth	OpenGWAS	other phenotypes	cluster_2	cluster_Null	cluster_2	-0.0965806	-0.0299777	-0.0611716	20	20	20
rs11191580	Impedance of leg (right)	-0.0322021	0.00335444	8.00018e-22	ukb-b-7376	MRC-IEU	Ben Elsworth	OpenGWAS	other phenotypes	cluster_2	cluster_Null	cluster_2	-0.0965806	-0.0299777	-0.0611716	20	20	20
rs11191580	Diastolic blood pressure, automated reading	-0.0368913	0.00385515	1.10002e-21	ukb-b-7992	MRC-IEU	Ben Elsworth	OpenGWAS	other phenotypes	cluster_2	cluster_Null	cluster_2	-0.0965806	-0.0299777	-0.0611716	20	19.9085	19.9695
rs11191580	Leg predicted mass (right)	0.0230242	0.00240947	1.20005e-21	ukb-b-14310	MRC-IEU	Ben Elsworth	OpenGWAS	other phenotypes	cluster_2	cluster_Null	cluster_2	-0.0965806	-0.0299777	-0.0611716	20	19.8716	19.9329
rs11191580	Leg predicted mass (left)	0.0230288	0.00241088	1.29987e-21	ukb-b-17271	MRC-IEU	Ben Elsworth	OpenGWAS	other phenotypes	cluster_2	cluster_Null	cluster_2	-0.0965806	-0.0299777	-0.0611716	20	19.8396	19.9006
rs11191580	Leg fat-free mass (right)	0.0231579	0.00242509	1.29987e-21	ukb-b-12828	MRC-IEU	Ben Elsworth	OpenGWAS	other phenotypes	cluster_2	cluster_Null	cluster_2	-0.0965806	-0.0299777	-0.0611716	20	19.8396	19.9006
rs11191580	High blood pressure (UKB data field 6150) (SPA correction)	-0.0892328	0.00980549	9.00949e-20	ebi-a-GCST90013966	NA	Mbatchou J	OpenGWAS	other phenotypes	cluster_2	cluster_Null	cluster_2	-0.0965806	-0.0299777	-0.0611716	18.3148	18.0504	18.1186
rs11191580	High blood pressure (UKB data field 6150) (Firth correction)	-0.0900659	0.00994853	9.19602e-20	ebi-a-GCST90013916	NA	Mbatchou J	OpenGWAS	other phenotypes	cluster_2	cluster_Null	cluster_2	-0.0965806	-0.0299777	-0.0611716	18.308	18.0431	18.1107
rs11191580	Basal metabolic rate	0.0201061	0.00226754	2.19989e-19	ebi-a-GCST90029025	NA	Loh PR	OpenGWAS	other phenotypes	cluster_2	cluster_Null	cluster_2	-0.0965806	-0.0299777	-0.0611716	17.9391	17.6736	17.7414
rs11191580	Cardiovascular disease	-0.0152746	0.00169884	2.99985e-19	ebi-a-GCST90029019	NA	Loh PR	OpenGWAS	other phenotypes	cluster_2	cluster_Null	cluster_2	-0.0965806	-0.0299777	-0.0611716	17.8064	17.5412	17.6102
rs11191580	Diastolic blood pressure automated reading (UKB data field 4079)	-0.0364568	0.00407951	4.01421e-19	ebi-a-GCST90014017	NA	Mbatchou J	OpenGWAS	other phenotypes	cluster_2	cluster_Null	cluster_2	-0.0965806	-0.0299777	-0.0611716	17.6887	17.4207	17.4896
rs11191580	body mass index	0.0263	0.003	1.39991e-18	ieu-b-40	GIANT	Yengo, L	OpenGWAS	other phenotypes	cluster_2	cluster_Null	cluster_2	-0.0965806	-0.0299777	-0.0611716	17.1668	16.8973	16.9661
rs11191580	Diastolic blood pressure	-0.0253	0.003	1.11301e-17	ebi-a-GCST90018952	NA	Sakaue S	OpenGWAS	other phenotypes	cluster_2	cluster_Null	cluster_2	-0.0965806	-0.0299777	-0.0611716	16.2983	16.0361	16.1023
rs11191580	Whole body fat-free mass	0.0196785	0.0023142	1.80011e-17	ukb-b-13354	MRC-IEU	Ben Elsworth	OpenGWAS	other phenotypes	cluster_2	cluster_Null	cluster_2	-0.0965806	-0.0299777	-0.0611716	16.0971	15.8371	15.9028
rs11191580	Mean corpuscular hemoglobin concentration	0.0273252	0.00350986	2.70023e-17	ebi-a-GCST90025962	NA	Barton AR	OpenGWAS	other phenotypes	cluster_2	cluster_Null	cluster_2	-0.0965806	-0.0299777	-0.0611716	15.9268	15.6648	15.7325
rs11191580	Whole body water mass	0.0195611	0.00231795	3.19963e-17	ukb-b-14540	MRC-IEU	Ben Elsworth	OpenGWAS	other phenotypes	cluster_2	cluster_Null	cluster_2	-0.0965806	-0.0299777	-0.0611716	15.8573	15.5949	15.6613
rs11191580	Basal metabolic rate	0.0203202	0.00243381	6.90081e-17	ukb-b-16446	MRC-IEU	Ben Elsworth	OpenGWAS	other phenotypes	cluster_2	cluster_Null	cluster_2	-0.0965806	-0.0299777	-0.0611716	15.538	15.2711	15.3388
rs11191580	Diastolic blood pressure automated reading	-0.0383235	0.00461086	9.47982e-17	ukb-a-359	Neale Lab	Neale	OpenGWAS	other phenotypes	cluster_2	cluster_Null	cluster_2	-0.0965806	-0.0299777	-0.0611716	15.404	15.1363	15.2049
rs11191580	Vascular/heart problems diagnosed by doctor: None of the above	0.0172175	0.00207857	1.20226e-16	ukb-a-435	Neale Lab	Neale	OpenGWAS	other phenotypes	cluster_2	cluster_Null	cluster_2	-0.0965806	-0.0299777	-0.0611716	15.3094	15.0422	15.1115
rs11191580	Medication use (beta blocking agents)	-0.0802	0.0097	1.27997e-16	ebi-a-GCST90018986	NA	Sakaue S	OpenGWAS	other phenotypes	cluster_2	cluster_Null	cluster_2	-0.0965806	-0.0299777	-0.0611716	15.2845	15.0161	15.0851
rs11191580	Red blood cell count	-0.028105	0.003408	1.69981e-16	ebi-a-GCST90002363	NA	Chen MH	OpenGWAS	other phenotypes	cluster_2	cluster_Null	cluster_2	-0.0965806	-0.0299777	-0.0611716	15.1636	14.8983	14.9684
rs11191580	Body mass index	0.0229	0.0028	1.71791e-16	ebi-a-GCST90018947	NA	Sakaue S	OpenGWAS	other phenotypes	cluster_2	cluster_Null	cluster_2	-0.0965806	-0.0299777	-0.0611716	15.1597	14.8943	14.9642
rs11191580	Vascular/heart problems diagnosed by doctor: High blood pressure	-0.0165469	0.00202395	2.95529e-16	ukb-a-437	Neale Lab	Neale	OpenGWAS	other phenotypes	cluster_2	cluster_Null	cluster_2	-0.0965806	-0.0299777	-0.0611716	14.9309	14.6669	14.7369
rs11191580	Appendicular lean mass	0.0287	0.0035	3.43637e-16	ebi-a-GCST90000025	NA	Pei YF	OpenGWAS	other phenotypes	cluster_2	cluster_Null	cluster_2	-0.0965806	-0.0299777	-0.0611716	14.8684	14.6048	14.6759
rs11191580	Mean reticulocyte volume	0.0363565	0.00447412	4.45246e-16	ukb-d-30260_irnt	NA	Neale lab	OpenGWAS	other phenotypes	cluster_2	cluster_Null	cluster_2	-0.0965806	-0.0299777	-0.0611716	14.7596	14.4986	14.5689
rs11191580	Reticulocyte count	-0.0357436	0.00443859	8.10961e-16	ukb-d-30250_irnt	NA	Neale lab	OpenGWAS	other phenotypes	cluster_2	cluster_Null	cluster_2	-0.0965806	-0.0299777	-0.0611716	14.5108	14.2549	14.3218
rs11191580	Sex hormone-binding globulin levels adjusted for BMI	0.0127175	0.00155603	9.8992e-16	ebi-a-GCST90012110	NA	Ruth KS	OpenGWAS	other phenotypes	cluster_2	cluster_Null	cluster_2	-0.0965806	-0.0299777	-0.0611716	14.4299	14.1731	14.2398
rs11191580	Red blood cell count	-0.0281274	0.00358294	1e-15	ebi-a-GCST90025964	NA	Barton AR	OpenGWAS	other phenotypes	cluster_2	cluster_Null	cluster_2	-0.0965806	-0.0299777	-0.0611716	14.4263	14.1698	14.2373
rs11191580	Red blood cell count	-0.0311156	0.00390495	1.59993e-15	ebi-a-GCST90002403	NA	Vuckovic D	OpenGWAS	other phenotypes	cluster_2	cluster_Null	cluster_2	-0.0965806	-0.0299777	-0.0611716	14.2292	13.9705	14.04
rs11191580	Non-cancer illness code self-reported: hypertension	-0.0156524	0.00199626	4.48745e-15	ukb-a-61	Neale Lab	Neale	OpenGWAS	other phenotypes	cluster_2	cluster_Null	cluster_2	-0.0965806	-0.0299777	-0.0611716	13.7983	13.5383	13.6059
rs11191580	Monocyte count	-0.027075	0.003455	4.81948e-15	ebi-a-GCST90002340	NA	Chen MH	OpenGWAS	other phenotypes	cluster_2	cluster_Null	cluster_2	-0.0965806	-0.0299777	-0.0611716	13.772	13.5109	13.5779
rs11191580	monocyte cell count	-0.027075	0.003455	4.81948e-15	ieu-b-31	Blood Cell Consortium	Vuckovic, D	OpenGWAS	other phenotypes	cluster_2	cluster_Null	cluster_2	-0.0965806	-0.0299777	-0.0611716	13.772	13.5109	13.5779
rs11191580	Body mass index	0.0331	0.00426	8.19974e-15	ebi-a-GCST006368	NA	Hoffmann TJ	OpenGWAS	other phenotypes	cluster_2	cluster_Null	cluster_2	-0.0965806	-0.0299777	-0.0611716	13.5555	13.2926	13.3598
rs11191580	High light scatter reticulocyte count	-0.027946	0.0036966	8.69961e-15	ebi-a-GCST90028993	NA	Loh PR	OpenGWAS	other phenotypes	cluster_2	cluster_Null	cluster_2	-0.0965806	-0.0299777	-0.0611716	13.5317	13.2679	13.336
rs11191580	Reticulocyte count	-0.051636	0.00666064	9.01571e-15	ebi-a-GCST004622	NA	Astle WJ	OpenGWAS	other phenotypes	cluster_2	cluster_Null	cluster_2	-0.0965806	-0.0299777	-0.0611716	13.5181	13.2534	13.3215
rs11191580	Impedance of leg (right)	-0.0318497	0.00411637	1.01812e-14	ukb-a-270	Neale Lab	Neale	OpenGWAS	other phenotypes	cluster_2	cluster_Null	cluster_2	-0.0965806	-0.0299777	-0.0611716	13.4666	13.203	13.2706
rs11191580	Myocardial infarction	-0.0952	0.0123	1.12305e-14	ebi-a-GCST90018877	NA	Sakaue S	OpenGWAS	other phenotypes	cluster_2	cluster_Null	cluster_2	-0.0965806	-0.0299777	-0.0611716	13.4265	13.1638	13.2302
rs11191580	Impedance of leg (left)	-0.0319679	0.00414819	1.29718e-14	ukb-a-271	Neale Lab	Neale	OpenGWAS	other phenotypes	cluster_2	cluster_Null	cluster_2	-0.0965806	-0.0299777	-0.0611716	13.3677	13.1047	13.1708
rs11191580	Leg fat-free mass (left)	0.0229271	0.00299587	1.97015e-14	ukb-a-280	Neale Lab	Neale	OpenGWAS	other phenotypes	cluster_2	cluster_Null	cluster_2	-0.0965806	-0.0299777	-0.0611716	13.1948	12.9336	12.9998
rs11191580	Leg predicted mass (right)	0.0227577	0.00297517	2.02722e-14	ukb-a-277	Neale Lab	Neale	OpenGWAS	other phenotypes	cluster_2	cluster_Null	cluster_2	-0.0965806	-0.0299777	-0.0611716	13.1843	12.9226	12.9889
rs11191580	Impedance of whole body	-0.0215433	0.00281961	2.19989e-14	ukb-b-19921	MRC-IEU	Ben Elsworth	OpenGWAS	other phenotypes	cluster_2	cluster_Null	cluster_2	-0.0965806	-0.0299777	-0.0611716	13.1512	12.889	12.9555
rs11191580	Leg fat-free mass (right)	0.0228187	0.00299468	2.548e-14	ukb-a-276	Neale Lab	Neale	OpenGWAS	other phenotypes	cluster_2	cluster_Null	cluster_2	-0.0965806	-0.0299777	-0.0611716	13.0898	12.8275	12.8936
rs11191580	White blood cell count	-0.02577	0.003388	2.96006e-14	ebi-a-GCST90002374	NA	Chen MH	OpenGWAS	other phenotypes	cluster_2	cluster_Null	cluster_2	-0.0965806	-0.0299777	-0.0611716	13.0277	12.7661	12.8315
rs11191580	white blood cell count	-0.02577	0.003388	2.96006e-14	ieu-b-30	Blood Cell Consortium	Vuckovic, D	OpenGWAS	other phenotypes	cluster_2	cluster_Null	cluster_2	-0.0965806	-0.0299777	-0.0611716	13.0277	12.7661	12.8315
rs11191580	Weight	0.0244062	0.00323312	4.40048e-14	ukb-b-11842	MRC-IEU	Ben Elsworth	OpenGWAS	other phenotypes	cluster_2	cluster_Null	cluster_2	-0.0965806	-0.0299777	-0.0611716	12.8667	12.6039	12.6694
rs11191580	Leg predicted mass (left)	0.0223905	0.00297566	5.30396e-14	ukb-a-281	Neale Lab	Neale	OpenGWAS	other phenotypes	cluster_2	cluster_Null	cluster_2	-0.0965806	-0.0299777	-0.0611716	12.7897	12.5286	12.5926
rs11191580	Mean corpuscular hemoglobin	0.0242821	0.00348484	7.70016e-14	ebi-a-GCST90028995	NA	Loh PR	OpenGWAS	other phenotypes	cluster_2	cluster_Null	cluster_2	-0.0965806	-0.0299777	-0.0611716	12.6369	12.3759	12.4382
rs11191580	Reticulocyte percentage	-0.0333708	0.00449608	1.15452e-13	ukb-d-30240_irnt	NA	Neale lab	OpenGWAS	other phenotypes	cluster_2	cluster_Null	cluster_2	-0.0965806	-0.0299777	-0.0611716	12.4711	12.2107	12.2725
rs11191580	Weight	0.0241435	0.00325656	1.20005e-13	ukb-b-12039	MRC-IEU	Ben Elsworth	OpenGWAS	other phenotypes	cluster_2	cluster_Null	cluster_2	-0.0965806	-0.0299777	-0.0611716	12.4576	12.1965	12.2579
rs11191580	Antihypertensive medication - note that there are other indications	-0.1094	0.015	2.76185e-13	finn-b-RX_ANTIHYP	NA	NA	OpenGWAS	other phenotypes	cluster_2	cluster_Null	cluster_2	-0.0965806	-0.0299777	-0.0611716	12.1149	11.8554	11.9159
rs11191580	Stable angina pectoris	-0.0827	0.0114	4.58142e-13	ebi-a-GCST90018915	NA	Sakaue S	OpenGWAS	other phenotypes	cluster_2	cluster_Null	cluster_2	-0.0965806	-0.0299777	-0.0611716	11.905	11.6479	11.7069
rs11191580	Angina pectoris	-0.0833	0.0115	4.67735e-13	ebi-a-GCST90018793	NA	Sakaue S	OpenGWAS	other phenotypes	cluster_2	cluster_Null	cluster_2	-0.0965806	-0.0299777	-0.0611716	11.898	11.6412	11.6994
rs11191580	Mean sphered cell volume	0.0245806	0.00354247	6.70039e-13	ebi-a-GCST90025976	NA	Barton AR	OpenGWAS	other phenotypes	cluster_2	cluster_Null	cluster_2	-0.0965806	-0.0299777	-0.0611716	11.753	11.4981	11.553
rs11191580	Trunk fat-free mass	0.0165495	0.00230531	7.00003e-13	ukb-b-17409	MRC-IEU	Ben Elsworth	OpenGWAS	other phenotypes	cluster_2	cluster_Null	cluster_2	-0.0965806	-0.0299777	-0.0611716	11.7365	11.4829	11.5365
rs11191580	Trunk predicted mass	0.0164684	0.00229787	7.70016e-13	ukb-b-9685	MRC-IEU	Ben Elsworth	OpenGWAS	other phenotypes	cluster_2	cluster_Null	cluster_2	-0.0965806	-0.0299777	-0.0611716	11.699	11.4448	11.4986
rs11191580	Mean corpuscular hemoglobin	0.025402	0.003577	1.27997e-12	ebi-a-GCST90002322	NA	Chen MH	OpenGWAS	other phenotypes	cluster_2	cluster_Null	cluster_2	-0.0965806	-0.0299777	-0.0611716	11.4904	11.2348	11.288
rs11191580	Sex hormone-binding globulin levels	0.0268242	0.00374811	1.59993e-12	ebi-a-GCST90025958	NA	Barton AR	OpenGWAS	other phenotypes	cluster_2	cluster_Null	cluster_2	-0.0965806	-0.0299777	-0.0611716	11.3997	11.144	11.1968
rs11191580	Mean corpuscular volume	0.0224358	0.00346691	1.69981e-12	ebi-a-GCST90025963	NA	Barton AR	OpenGWAS	other phenotypes	cluster_2	cluster_Null	cluster_2	-0.0965806	-0.0299777	-0.0611716	11.3762	11.1198	11.1725
rs11191580	Monocyte count	-0.0249575	0.00366153	1.9002e-12	ebi-a-GCST90025950	NA	Barton AR	OpenGWAS	other phenotypes	cluster_2	cluster_Null	cluster_2	-0.0965806	-0.0299777	-0.0611716	11.3306	11.0746	11.1271
rs11191580	High light scatter reticulocyte count	-0.0313323	0.00446329	2.2228e-12	ukb-d-30300_irnt	NA	Neale lab	OpenGWAS	other phenotypes	cluster_2	cluster_Null	cluster_2	-0.0965806	-0.0299777	-0.0611716	11.2652	11.0093	11.0616
rs11191580	Body mass index	0.0247238	0.0035763	2.29985e-12	ebi-a-GCST90029007	NA	Loh PR	OpenGWAS	other phenotypes	cluster_2	cluster_Null	cluster_2	-0.0965806	-0.0299777	-0.0611716	11.2514	10.9952	11.0473
rs11191580	Body mass index	0.0248193	0.00359781	2.80027e-12	ebi-a-GCST90025994	NA	Barton AR	OpenGWAS	other phenotypes	cluster_2	cluster_Null	cluster_2	-0.0965806	-0.0299777	-0.0611716	11.1704	10.9139	10.9667
rs11191580	Medication for cholesterol, blood pressure, diabetes, or take exogenous hormones: Blood pressure medication	-0.0138631	0.00198539	2.90001e-12	ukb-b-18009	MRC-IEU	Ben Elsworth	OpenGWAS	other phenotypes	cluster_2	cluster_Null	cluster_2	-0.0965806	-0.0299777	-0.0611716	11.1557	10.8993	10.952
rs11191580	Arm fat-free mass (right)	0.015992	0.00230263	3.80014e-12	ukb-b-19520	MRC-IEU	Ben Elsworth	OpenGWAS	other phenotypes	cluster_2	cluster_Null	cluster_2	-0.0965806	-0.0299777	-0.0611716	11.0455	10.7885	10.8415
rs11191580	Arm predicted mass (right)	0.0158668	0.00229486	4.70002e-12	ukb-b-16698	MRC-IEU	Ben Elsworth	OpenGWAS	other phenotypes	cluster_2	cluster_Null	cluster_2	-0.0965806	-0.0299777	-0.0611716	10.9607	10.7033	10.7549
rs11191580	Arm fat-free mass (left)	0.0161311	0.00234748	6.29941e-12	ukb-b-19925	MRC-IEU	Ben Elsworth	OpenGWAS	other phenotypes	cluster_2	cluster_Null	cluster_2	-0.0965806	-0.0299777	-0.0611716	10.8448	10.585	10.6359
rs11191580	Mean spheric corpuscular volume	0.0263437	0.00386948	9.8992e-12	ebi-a-GCST90002397	NA	Vuckovic D	OpenGWAS	other phenotypes	cluster_2	cluster_Null	cluster_2	-0.0965806	-0.0299777	-0.0611716	10.6641	10.4029	10.4527
rs11191580	Arm predicted mass (left)	0.015875	0.00233836	1.10002e-11	ukb-b-9093	MRC-IEU	Ben Elsworth	OpenGWAS	other phenotypes	cluster_2	cluster_Null	cluster_2	-0.0965806	-0.0299777	-0.0611716	10.622	10.3599	10.4095
rs11191580	White blood cell count	-0.0245319	0.0037041	1.80011e-11	ebi-a-GCST90025985	NA	Barton AR	OpenGWAS	other phenotypes	cluster_2	cluster_Null	cluster_2	-0.0965806	-0.0299777	-0.0611716	10.4214	10.1591	10.2076
rs11191580	Hemoglobin A1c levels	-0.0231576	0.00363371	1.9002e-11	ebi-a-GCST90025974	NA	Barton AR	OpenGWAS	other phenotypes	cluster_2	cluster_Null	cluster_2	-0.0965806	-0.0299777	-0.0611716	10.3991	10.1374	10.1855
rs11191580	Mean corpuscular hemoglobin	0.0259294	0.00387279	2.19989e-11	ebi-a-GCST90002390	NA	Vuckovic D	OpenGWAS	other phenotypes	cluster_2	cluster_Null	cluster_2	-0.0965806	-0.0299777	-0.0611716	10.343	10.0808	10.1287
rs11191580	Reticulocyte fraction of red cells	-0.0444715	0.00665588	2.36374e-11	ebi-a-GCST004619	NA	Astle WJ	OpenGWAS	other phenotypes	cluster_2	cluster_Null	cluster_2	-0.0965806	-0.0299777	-0.0611716	10.3129	10.0508	10.0989
rs11191580	Hypertension (no controls excluded)	-0.1101	0.0165	2.52581e-11	finn-b-I9_HYPTENS_EXNONE	NA	NA	OpenGWAS	other phenotypes	cluster_2	cluster_Null	cluster_2	-0.0965806	-0.0299777	-0.0611716	10.2861	10.0244	10.0717
rs11191580	Hypertension	-0.1099	0.0165	2.66379e-11	finn-b-I9_HYPTENS	NA	NA	OpenGWAS	other phenotypes	cluster_2	cluster_Null	cluster_2	-0.0965806	-0.0299777	-0.0611716	10.2641	10.0027	10.0498
rs11191580	Birth weight	0.0334274	0.00502478	2.90001e-11	ukb-b-13378	MRC-IEU	Ben Elsworth	OpenGWAS	other phenotypes	cluster_2	cluster_Null	cluster_2	-0.0965806	-0.0299777	-0.0611716	10.2303	9.9691	10.0156
rs11191580	Hypertensive diseases (excluding secondary)	-0.1094	0.0165	3.22329e-11	finn-b-FG_HYPERTENSION	NA	NA	OpenGWAS	other phenotypes	cluster_2	cluster_Null	cluster_2	-0.0965806	-0.0299777	-0.0611716	10.1875	9.92584	9.97266
rs11191580	Hypertensive diseases	-0.1094	0.0165	3.22329e-11	finn-b-I9_HYPERTENSION	NA	NA	OpenGWAS	other phenotypes	cluster_2	cluster_Null	cluster_2	-0.0965806	-0.0299777	-0.0611716	10.1875	9.92584	9.97266
rs11191580	High light scatter reticulocyte percentage	-0.0294392	0.00449618	5.85464e-11	ukb-d-30290_irnt	NA	Neale lab	OpenGWAS	other phenotypes	cluster_2	cluster_Null	cluster_2	-0.0965806	-0.0299777	-0.0611716	9.94099	9.68215	9.73007
rs11191580	Whole body fat-free mass	0.018717	0.00287714	7.7589e-11	ukb-a-266	Neale Lab	Neale	OpenGWAS	other phenotypes	cluster_2	cluster_Null	cluster_2	-0.0965806	-0.0299777	-0.0611716	9.82999	9.56961	9.61593
rs11191580	Hip circumference	0.0240978	0.00371368	8.60003e-11	ukb-b-15590	MRC-IEU	Ben Elsworth	OpenGWAS	other phenotypes	cluster_2	cluster_Null	cluster_2	-0.0965806	-0.0299777	-0.0611716	9.78852	9.52794	9.57385
rs11191580	Red blood cell count	-0.0230139	0.00359149	9.79941e-11	ebi-a-GCST90029002	NA	Loh PR	OpenGWAS	other phenotypes	cluster_2	cluster_Null	cluster_2	-0.0965806	-0.0299777	-0.0611716	9.73608	9.47533	9.52014
rs11191580	Body mass index (BMI)	0.0236556	0.00368347	1.29999e-10	ukb-b-19953	MRC-IEU	Ben Elsworth	OpenGWAS	other phenotypes	cluster_2	cluster_Null	cluster_2	-0.0965806	-0.0299777	-0.0611716	9.62417	9.36331	9.40624
rs11191580	Whole body water mass	0.0185126	0.00288135	1.32075e-10	ukb-a-267	Neale Lab	Neale	OpenGWAS	other phenotypes	cluster_2	cluster_Null	cluster_2	-0.0965806	-0.0299777	-0.0611716	9.61763	9.3567	9.3997
rs11191580	Arm fat mass (left)	0.0235178	0.00366258	1.40001e-10	ukb-b-8338	MRC-IEU	Ben Elsworth	OpenGWAS	other phenotypes	cluster_2	cluster_Null	cluster_2	-0.0965806	-0.0299777	-0.0611716	9.59404	9.3335	9.37602
rs11191580	Basal metabolic rate	0.0193272	0.00301676	1.48984e-10	ukb-a-268	Neale Lab	Neale	OpenGWAS	other phenotypes	cluster_2	cluster_Null	cluster_2	-0.0965806	-0.0299777	-0.0611716	9.56806	9.30754	9.3501
rs11191580	Birth weight	0.0378869	0.00593056	1.67989e-10	ukb-a-198	Neale Lab	Neale	OpenGWAS	other phenotypes	cluster_2	cluster_Null	cluster_2	-0.0965806	-0.0299777	-0.0611716	9.51865	9.25724	9.30048
rs11191580	Body mass index (BMI)	0.0235598	0.00371126	2.19999e-10	ukb-b-2303	MRC-IEU	Ben Elsworth	OpenGWAS	other phenotypes	cluster_2	cluster_Null	cluster_2	-0.0965806	-0.0299777	-0.0611716	9.41061	9.15171	9.19328
rs11191580	Arm fat mass (right)	0.0229946	0.00366276	3.40001e-10	ukb-b-6704	MRC-IEU	Ben Elsworth	OpenGWAS	other phenotypes	cluster_2	cluster_Null	cluster_2	-0.0965806	-0.0299777	-0.0611716	9.235	8.9762	9.01771
rs11191580	Sex hormone-binding globulin levels adjusted for BMI	0.014538	0.00230622	3.50002e-10	ebi-a-GCST90012106	NA	Ruth KS	OpenGWAS	other phenotypes	cluster_2	cluster_Null	cluster_2	-0.0965806	-0.0299777	-0.0611716	9.22274	8.96459	9.0058
rs11191580	Appendicular lean mass	0.0279501	0.00474735	4.79999e-10	ebi-a-GCST90000027	NA	Pei YF	OpenGWAS	other phenotypes	cluster_2	cluster_Null	cluster_2	-0.0965806	-0.0299777	-0.0611716	9.09609	8.83769	8.87787
rs11191580	White blood cell count	-0.024533	0.00395285	5.39995e-10	ebi-a-GCST90002407	NA	Vuckovic D	OpenGWAS	other phenotypes	cluster_2	cluster_Null	cluster_2	-0.0965806	-0.0299777	-0.0611716	9.04902	8.79128	8.83037
rs11191580	Diagnoses - secondary ICD10: I10 Essential (primary) hypertension	-0.00764887	0.00124028	7.00003e-10	ukb-b-12493	MRC-IEU	Ben Elsworth	OpenGWAS	other phenotypes	cluster_2	cluster_Null	cluster_2	-0.0965806	-0.0299777	-0.0611716	8.94558	8.68915	8.72647
rs11191580	Mean sphered cell volume	0.0225053	0.00364991	7.29995e-10	ebi-a-GCST90028997	NA	Loh PR	OpenGWAS	other phenotypes	cluster_2	cluster_Null	cluster_2	-0.0965806	-0.0299777	-0.0611716	8.92827	8.6714	8.70874
rs11191580	Monocyte count	-0.02	0.0033	8.63098e-10	ebi-a-GCST90018967	NA	Sakaue S	OpenGWAS	other phenotypes	cluster_2	cluster_Null	cluster_2	-0.0965806	-0.0299777	-0.0611716	8.85948	8.60304	8.63954
rs11191580	Hypertension, essential	-0.1081	0.0177	9.82494e-10	finn-b-I9_HYPTENSESS	NA	NA	OpenGWAS	other phenotypes	cluster_2	cluster_Null	cluster_2	-0.0965806	-0.0299777	-0.0611716	8.80891	8.55111	8.58693
rs11191580	Unstable angina pectoris	-0.1083	0.0178	1.118e-09	ebi-a-GCST90018932	NA	Sakaue S	OpenGWAS	other phenotypes	cluster_2	cluster_Null	cluster_2	-0.0965806	-0.0299777	-0.0611716	8.75696	8.49862	8.53367
rs11191580	High light scatter reticulocyte count	-0.0404996	0.00664895	1.12101e-09	ebi-a-GCST004611	NA	Astle WJ	OpenGWAS	other phenotypes	cluster_2	cluster_Null	cluster_2	-0.0965806	-0.0299777	-0.0611716	8.75609	8.49768	8.53266
rs11191580	Urate levels	-0.0208402	0.00364952	2.39999e-09	ebi-a-GCST90025965	NA	Barton AR	OpenGWAS	other phenotypes	cluster_2	cluster_Null	cluster_2	-0.0965806	-0.0299777	-0.0611716	8.45294	8.19247	8.22644
rs11191580	Trunk fat mass	0.022393	0.00375435	2.5e-09	ukb-b-20044	MRC-IEU	Ben Elsworth	OpenGWAS	other phenotypes	cluster_2	cluster_Null	cluster_2	-0.0965806	-0.0299777	-0.0611716	8.43687	8.17625	8.21005
rs11191580	Body mass index	0.0309	0.0052	2.59203e-09	ebi-a-GCST002783	NA	Locke AE	OpenGWAS	other phenotypes	cluster_2	cluster_Null	cluster_2	-0.0965806	-0.0299777	-0.0611716	8.42172	8.16116	8.19494
rs11191580	Neutrophil count	-0.021084	0.003545	2.80001e-09	ebi-a-GCST90002351	NA	Chen MH	OpenGWAS	other phenotypes	cluster_2	cluster_Null	cluster_2	-0.0965806	-0.0299777	-0.0611716	8.39232	8.13143	8.16526
rs11191580	neutrophil cell count	-0.021084	0.003545	2.80001e-09	ieu-b-34	Blood Cell Consortium	Vuckovic, D	OpenGWAS	other phenotypes	cluster_2	cluster_Null	cluster_2	-0.0965806	-0.0299777	-0.0611716	8.39232	8.13143	8.16526
rs11191580	Monocyte count	-0.0393578	0.0066284	2.89001e-09	ebi-a-GCST004625	NA	Astle WJ	OpenGWAS	other phenotypes	cluster_2	cluster_Null	cluster_2	-0.0965806	-0.0299777	-0.0611716	8.37967	8.11853	8.15211
rs11191580	Lymphocyte count	-0.020809	0.00370651	3.50002e-09	ebi-a-GCST90025984	NA	Barton AR	OpenGWAS	other phenotypes	cluster_2	cluster_Null	cluster_2	-0.0965806	-0.0299777	-0.0611716	8.30353	8.04262	8.07579
rs11191580	Impedance of whole body	-0.0204784	0.0034693	3.57866e-09	ukb-a-269	Neale Lab	Neale	OpenGWAS	other phenotypes	cluster_2	cluster_Null	cluster_2	-0.0965806	-0.0299777	-0.0611716	8.29468	8.03462	8.06715
rs11191580	Medication for cholesterol blood pressure diabetes or take exogenous hormones: Blood pressure medication	-0.0139675	0.00237928	4.35351e-09	ukb-a-450	Neale Lab	Neale	OpenGWAS	other phenotypes	cluster_2	cluster_Null	cluster_2	-0.0965806	-0.0299777	-0.0611716	8.21883	7.95823	7.98975
rs11191580	Whole body fat mass	0.0213562	0.00364067	4.49997e-09	ukb-b-19393	MRC-IEU	Ben Elsworth	OpenGWAS	other phenotypes	cluster_2	cluster_Null	cluster_2	-0.0965806	-0.0299777	-0.0611716	8.20524	7.94566	7.9768
rs11191580	Weight	0.0233098	0.00397534	4.53367e-09	ukb-a-249	Neale Lab	Neale	OpenGWAS	other phenotypes	cluster_2	cluster_Null	cluster_2	-0.0965806	-0.0299777	-0.0611716	8.20226	7.94262	7.9737
rs11191580	Mean corpuscular volume	0.0223744	0.00383205	5.30005e-09	ebi-a-GCST90002392	NA	Vuckovic D	OpenGWAS	other phenotypes	cluster_2	cluster_Null	cluster_2	-0.0965806	-0.0299777	-0.0611716	8.1404	7.88036	7.91148
rs11191580	Mean corpuscular volume	0.019548	0.003355	5.79002e-09	ebi-a-GCST90002334	NA	Chen MH	OpenGWAS	other phenotypes	cluster_2	cluster_Null	cluster_2	-0.0965806	-0.0299777	-0.0611716	8.10738	7.84809	7.87794
rs11191580	Total testosterone levels	0.0298789	0.00523396	6.1e-09	ebi-a-GCST90012112	NA	Ruth KS	OpenGWAS	other phenotypes	cluster_2	cluster_Null	cluster_2	-0.0965806	-0.0299777	-0.0611716	8.08651	7.82791	7.85749
rs11191580	Red blood cell erythrocyte count (UKB data field 30010)	-0.0194634	0.00335335	6.46904e-09	ebi-a-GCST90013977	NA	Mbatchou J	OpenGWAS	other phenotypes	cluster_2	cluster_Null	cluster_2	-0.0965806	-0.0299777	-0.0611716	8.06277	7.80452	7.83376
rs11191580	Appendicular lean mass	0.0296906	0.00525408	6.69993e-09	ebi-a-GCST90000026	NA	Pei YF	OpenGWAS	other phenotypes	cluster_2	cluster_Null	cluster_2	-0.0965806	-0.0299777	-0.0611716	8.04981	7.79179	7.82084
rs11191580	Body mass index (UKB data field 21001)	0.0221578	0.0038718	1.04742e-08	ebi-a-GCST90013974	NA	Mbatchou J	OpenGWAS	other phenotypes	cluster_2	cluster_Null	cluster_2	-0.0965806	-0.0299777	-0.0611716	7.87372	7.61465	7.64463
rs11191580	Body mass index	0.0306	0.0053	1.05701e-08	ieu-a-835	GIANT	Locke AE	OpenGWAS	other phenotypes	cluster_2	cluster_Null	cluster_2	-0.0965806	-0.0299777	-0.0611716	7.87048	7.61143	7.64171
rs11191580	Myocardial infarction	-0.070753	0.012357	1.06001e-08	ebi-a-GCST011365	NA	Hartiala JA	OpenGWAS	other phenotypes	cluster_2	cluster_Null	cluster_2	-0.0965806	-0.0299777	-0.0611716	7.86949	7.61038	7.64061
rs11191580	White blood cell count (monocyte)	-0.0204004	0.00364721	1.2e-08	ebi-a-GCST90028998	NA	Loh PR	OpenGWAS	other phenotypes	cluster_2	cluster_Null	cluster_2	-0.0965806	-0.0299777	-0.0611716	7.82206	7.56199	7.59204
rs11191580	Body mass index (UKB data field 21001)	0.021665	0.00387108	2.18565e-08	ebi-a-GCST90013870	NA	Mbatchou J	OpenGWAS	other phenotypes	cluster_2	cluster_Null	cluster_2	-0.0965806	-0.0299777	-0.0611716	7.58965	7.32371	7.35308
rs11191580	Hip circumference (UKB data field 49)	0.0220027	0.00393412	2.2347e-08	ebi-a-GCST90014021	NA	Mbatchou J	OpenGWAS	other phenotypes	cluster_2	cluster_Null	cluster_2	-0.0965806	-0.0299777	-0.0611716	7.58134	7.31511	7.34429
rs11191580	Total testosterone levels	0.0131325	0.00239694	2.90001e-08	ebi-a-GCST90012114	NA	Ruth KS	OpenGWAS	other phenotypes	cluster_2	cluster_Null	cluster_2	-0.0965806	-0.0299777	-0.0611716	7.47866	20	20
rs11191580	Nitrogen dioxide air pollution; 2006	0.0209793	0.00378033	2.90001e-08	ukb-b-5620	MRC-IEU	Ben Elsworth	OpenGWAS	other phenotypes	cluster_2	cluster_Null	cluster_2	-0.0965806	-0.0299777	-0.0611716	7.47866	20	20
rs11191580	Illnesses of mother: High blood pressure	-0.0102193	0.00185465	3.59998e-08	ukb-b-18167	MRC-IEU	Ben Elsworth	OpenGWAS	other phenotypes	cluster_2	cluster_Null	cluster_2	-0.0965806	-0.0299777	-0.0611716	7.39658	20	20
rs11191580	Nitrogen dioxide air pollution; 2007	0.020748	0.00376448	3.59998e-08	ukb-b-1285	MRC-IEU	Ben Elsworth	OpenGWAS	other phenotypes	cluster_2	cluster_Null	cluster_2	-0.0965806	-0.0299777	-0.0611716	7.39658	20	20
rs11191580	IDP_dMRI_TBSS_ICVF_Cerebral_peduncle_R	-0.082018	0.014886	3.62326e-08	ubm-b-1916	NA	Elliott LT	OpenGWAS	other phenotypes	cluster_2	cluster_Null	cluster_2	-0.0965806	-0.0299777	-0.0611716	7.39432	20	20
rs11191580	Angina (SPA correction)	-0.101844	0.0185569	4.0605e-08	ebi-a-GCST90013936	NA	Mbatchou J	OpenGWAS	other phenotypes	cluster_2	cluster_Null	cluster_2	-0.0965806	-0.0299777	-0.0611716	7.34903	20	20
rs11191580	Angina (Firth correction)	-0.104118	0.0192188	4.2124e-08	ebi-a-GCST90013886	NA	Mbatchou J	OpenGWAS	other phenotypes	cluster_2	cluster_Null	cluster_2	-0.0965806	-0.0299777	-0.0611716	7.33652	20	20
rs11191580	Birth weight	0.0368	0.0067	4.49997e-08	ebi-a-GCST007557	NA	Horikoshi M	OpenGWAS	other phenotypes	cluster_2	cluster_Null	cluster_2	-0.0965806	-0.0299777	-0.0611716	7.30998	20	20
rs11191580	Birth weight	0.0368	0.0067	4.49997e-08	ieu-a-1083	NA	Horikoshi	OpenGWAS	other phenotypes	cluster_2	cluster_Null	cluster_2	-0.0965806	-0.0299777	-0.0611716	7.30998	20	20
rs11210892	Years of schooling	0.01616	0.00182	6.4003e-19	ieu-a-1239	SSGAC	Lee	OpenGWAS	other phenotypes	cluster_3	cluster_3	NA	-0.246297	-0.209921	NA	17.4908	17.2241	NA
rs11210892	Qualifications: College or University degree	0.00889996	0.00101119	1.39991e-18	ukb-b-16489	MRC-IEU	Ben Elsworth	OpenGWAS	other phenotypes	cluster_3	cluster_3	NA	-0.246297	-0.209921	NA	17.1668	16.8973	NA
rs11210892	Qualifications: College or University degree	0.0106118	0.00121445	2.38451e-18	ukb-a-397	Neale Lab	Neale	OpenGWAS	other phenotypes	cluster_3	cluster_3	NA	-0.246297	-0.209921	NA	16.9401	16.676	NA
rs11210892	Menarche (age at onset)	-0.0384659	0.00466351	2.99985e-17	ebi-a-GCST90029036	NA	Loh PR	OpenGWAS	other phenotypes	cluster_3	cluster_3	NA	-0.246297	-0.209921	NA	15.882	15.6197	NA
rs11210892	Educational attainment (years of education)	0.0882364	0.0106124	4.19952e-17	ebi-a-GCST90029013	NA	Loh PR	OpenGWAS	other phenotypes	cluster_3	cluster_3	NA	-0.246297	-0.209921	NA	15.7449	15.4799	NA
rs11210892	Educational attainment (college completion)	0.00801189	0.000981238	9.70063e-17	ebi-a-GCST90029012	NA	Loh PR	OpenGWAS	other phenotypes	cluster_3	cluster_3	NA	-0.246297	-0.209921	NA	15.3956	15.1275	NA
rs11210892	smoking initiation	-0.0307464	0.00380486	6.42984e-16	ieu-b-4877	GSCAN	Liu M	OpenGWAS	other phenotypes	cluster_3	cluster_3	NA	-0.246297	-0.209921	NA	14.6088	14.3491	NA
rs11210892	Age when periods started (menarche)	-0.0170071	0.00219717	9.8992e-15	ukb-b-3768	MRC-IEU	Ben Elsworth	OpenGWAS	other phenotypes	cluster_3	cluster_3	NA	-0.246297	-0.209921	NA	13.4782	13.2147	NA
rs11210892	Qualifications: None of the above	-0.00751511	0.000984675	2.31633e-14	ukb-a-398	Neale Lab	Neale	OpenGWAS	other phenotypes	cluster_3	cluster_3	NA	-0.246297	-0.209921	NA	13.13	12.8675	NA
rs11210892	Age at menarche	-0.035	0.00465414	5.47016e-14	ieu-b-5106	NA	Day	OpenGWAS	other phenotypes	cluster_3	cluster_3	NA	-0.246297	-0.209921	NA	12.7769	12.5165	NA
rs11210892	Smoking status	-0.0107278	0.00146217	1.39991e-13	ebi-a-GCST90029014	NA	Loh PR	OpenGWAS	other phenotypes	cluster_3	cluster_3	NA	-0.246297	-0.209921	NA	12.3972	12.1358	NA
rs11210892	Qualifications: None of the above	-0.00616531	0.000833451	1.39991e-13	ukb-b-17729	MRC-IEU	Ben Elsworth	OpenGWAS	other phenotypes	cluster_3	cluster_3	NA	-0.246297	-0.209921	NA	12.3972	12.1358	NA
rs11210892	IGF 1 (UKB data field 30770)	0.0155945	0.00218731	1.00716e-12	ebi-a-GCST90014008	NA	Mbatchou J	OpenGWAS	other phenotypes	cluster_3	cluster_3	NA	-0.246297	-0.209921	NA	11.5887	11.3356	NA
rs11210892	IGF-1	0.017095	0.0024774	5.19517e-12	ukb-d-30770_irnt	NA	Neale lab	OpenGWAS	other phenotypes	cluster_3	cluster_3	NA	-0.246297	-0.209921	NA	10.9212	10.6628	NA
rs11210892	Qualifications: A levels/AS levels or equivalent	0.00761138	0.00116419	6.24741e-11	ukb-a-399	Neale Lab	Neale	OpenGWAS	other phenotypes	cluster_3	cluster_3	NA	-0.246297	-0.209921	NA	9.9161	9.65704	NA
rs11210892	Smoking status: Never	0.00803209	0.00123881	8.9619e-11	ukb-d-20116_0	NA	Neale lab	OpenGWAS	other phenotypes	cluster_3	cluster_3	NA	-0.246297	-0.209921	NA	9.77169	9.51141	NA
rs11210892	Age first had sexual intercourse	0.0148133	0.00229555	1.09999e-10	ukb-b-6591	MRC-IEU	Ben Elsworth	OpenGWAS	other phenotypes	cluster_3	cluster_3	NA	-0.246297	-0.209921	NA	9.69012	9.43027	NA
rs11210892	IGF-1	0.089763	0.014051	1.67911e-10	ukb-d-30770_raw	NA	Neale lab	OpenGWAS	other phenotypes	cluster_3	cluster_3	NA	-0.246297	-0.209921	NA	9.51865	9.25724	NA
rs11210892	Age when periods started (menarche)	-0.0168475	0.00264195	1.81121e-10	ukb-a-315	Neale Lab	Neale	OpenGWAS	other phenotypes	cluster_3	cluster_3	NA	-0.246297	-0.209921	NA	9.48902	9.22923	NA
rs11210892	Smoking status: Current	-0.00498068	0.000782634	1.9682e-10	ukb-a-225	Neale Lab	Neale	OpenGWAS	other phenotypes	cluster_3	cluster_3	NA	-0.246297	-0.209921	NA	9.45528	9.19623	NA
rs11210892	Current tobacco smoking	-0.00866467	0.00140932	7.85037e-10	ukb-a-16	Neale Lab	Neale	OpenGWAS	other phenotypes	cluster_3	cluster_3	NA	-0.246297	-0.209921	NA	8.89883	8.6426	NA
rs11210892	Appendicular lean mass	0.0118	0.002	3.57001e-09	ebi-a-GCST90000025	NA	Pei YF	OpenGWAS	other phenotypes	cluster_3	cluster_3	NA	-0.246297	-0.209921	NA	8.29546	8.03526	NA
rs11210892	Sitting height	0.00937387	0.00159068	3.79997e-09	ukb-b-16881	MRC-IEU	Ben Elsworth	OpenGWAS	other phenotypes	cluster_3	cluster_3	NA	-0.246297	-0.209921	NA	8.27022	8.01081	NA
rs11210892	Balding type 1	-0.00786384	0.00145176	4.09996e-09	ebi-a-GCST90029005	NA	Loh PR	OpenGWAS	other phenotypes	cluster_3	cluster_3	NA	-0.246297	-0.209921	NA	8.24305	7.98247	NA
rs11210892	Age at first sexual intercourse	0.0128	0.0022	4.79999e-09	ebi-a-GCST90000047	NA	Mills MC	OpenGWAS	other phenotypes	cluster_3	cluster_3	NA	-0.246297	-0.209921	NA	8.17982	7.91963	NA
rs11210892	Qualifications: A levels/AS levels or equivalent	0.00570672	0.00097893	5.60003e-09	ukb-b-11615	MRC-IEU	Ben Elsworth	OpenGWAS	other phenotypes	cluster_3	cluster_3	NA	-0.246297	-0.209921	NA	8.1206	7.86038	NA
rs11210892	Fluid intelligence score	0.0454868	0.00805356	1.6e-08	ukb-b-5238	MRC-IEU	Ben Elsworth	OpenGWAS	other phenotypes	cluster_3	cluster_3	NA	-0.246297	-0.209921	NA	7.70927	7.44675	NA
rs11210892	Age completed full time education	0.0122903	0.00219574	2.19999e-08	ukb-b-6134	MRC-IEU	Ben Elsworth	OpenGWAS	other phenotypes	cluster_3	cluster_3	NA	-0.246297	-0.209921	NA	7.5877	7.32156	NA
rs11210892	Average total household income before tax	0.0157018	0.00281875	2.5e-08	ukb-b-7408	MRC-IEU	Ben Elsworth	OpenGWAS	other phenotypes	cluster_3	cluster_3	NA	-0.246297	-0.209921	NA	7.53681	17.2241	NA
rs11210892	Fluid intelligence score	0.0534565	0.00960329	2.60537e-08	ukb-a-196	Neale Lab	Neale	OpenGWAS	other phenotypes	cluster_3	cluster_3	NA	-0.246297	-0.209921	NA	7.52107	17.2241	NA
rs11210892	Current tobacco smoking	-0.00663683	0.00121245	4.39997e-08	ukb-b-223	MRC-IEU	Ben Elsworth	OpenGWAS	other phenotypes	cluster_3	cluster_3	NA	-0.246297	-0.209921	NA	7.31871	17.2241	NA
rs11210892	Past tobacco smoking	0.0157275	0.00287223	4.39997e-08	ukb-b-2134	MRC-IEU	Ben Elsworth	OpenGWAS	other phenotypes	cluster_3	cluster_3	NA	-0.246297	-0.209921	NA	7.31871	17.2241	NA
rs11210892	Percentage of invited food questionnaires completed	0.521545	0.0956931	4.49997e-08	ebi-a-GCST90012790	NA	Tyrrell J	OpenGWAS	other phenotypes	cluster_3	cluster_3	NA	-0.246297	-0.209921	NA	7.30998	17.2241	NA
rs11664298	Age at first sexual intercourse	-0.0201	0.0026	2.90001e-15	ebi-a-GCST90000047	NA	Mills MC	OpenGWAS	other phenotypes	cluster_3	cluster_3	NA	-0.223128	-0.182759	NA	13.9778	13.7196	NA
rs11664298	Age first had sexual intercourse	-0.0205726	0.00266603	1.20005e-14	ukb-b-6591	MRC-IEU	Ben Elsworth	OpenGWAS	other phenotypes	cluster_3	cluster_3	NA	-0.223128	-0.182759	NA	13.4002	13.1375	NA
rs11664298	Wheeze or whistling in the chest in last year	0.00708692	0.00104824	1.39991e-11	ukb-b-18335	MRC-IEU	Ben Elsworth	OpenGWAS	other phenotypes	cluster_3	cluster_3	NA	-0.223128	-0.182759	NA	10.523	10.2612	NA
rs11664298	White blood cell count	0.0159297	0.00244398	2.90001e-11	ebi-a-GCST90029003	NA	Loh PR	OpenGWAS	other phenotypes	cluster_3	cluster_3	NA	-0.223128	-0.182759	NA	10.2303	9.9691	NA
rs11664298	Overall health rating	0.0115845	0.0018528	4e-10	ukb-b-6306	MRC-IEU	Ben Elsworth	OpenGWAS	other phenotypes	cluster_3	cluster_3	NA	-0.223128	-0.182759	NA	9.16892	8.91077	NA
rs11664298	Smoking status	0.0104471	0.00169822	6.19998e-10	ebi-a-GCST90029014	NA	Loh PR	OpenGWAS	other phenotypes	cluster_3	cluster_3	NA	-0.223128	-0.182759	NA	8.99399	8.73743	NA
rs11664298	Age at first sexual intercourse	-0.0207	0.0034	8.9e-10	ebi-a-GCST90000045	NA	Mills MC	OpenGWAS	other phenotypes	cluster_3	cluster_3	NA	-0.223128	-0.182759	NA	8.84675	8.5904	NA
rs11664298	White blood cell (leukocyte) count	0.017938	0.00293013	9.25678e-10	ukb-d-30000_irnt	NA	Neale lab	OpenGWAS	other phenotypes	cluster_3	cluster_3	NA	-0.223128	-0.182759	NA	8.83089	8.57402	NA
rs11664298	Gastroesophageal reflux disease	0.0360728	0.00591741	1.08728e-09	ebi-a-GCST90000514	NA	Ong JS	OpenGWAS	other phenotypes	cluster_3	cluster_3	NA	-0.223128	-0.182759	NA	8.76669	8.50892	NA
rs11664298	Years of schooling	-0.01238	0.0021	3.89996e-09	ieu-a-1239	SSGAC	Lee	OpenGWAS	other phenotypes	cluster_3	cluster_3	NA	-0.223128	-0.182759	NA	8.26001	8.00075	NA
rs11664298	White blood cell count	0.0143	0.0025	1.434e-08	ebi-a-GCST90018978	NA	Sakaue S	OpenGWAS	other phenotypes	cluster_3	cluster_3	NA	-0.223128	-0.182759	NA	7.75175	7.49021	NA
rs11664298	Age at first sexual intercourse	-0.0215	0.0038	2.1e-08	ebi-a-GCST90000046	NA	Mills MC	OpenGWAS	other phenotypes	cluster_3	cluster_3	NA	-0.223128	-0.182759	NA	7.6059	7.34021	NA
rs11664298	Age completed full time education	-0.0141563	0.00254328	2.59998e-08	ukb-b-6134	MRC-IEU	Ben Elsworth	OpenGWAS	other phenotypes	cluster_3	cluster_3	NA	-0.223128	-0.182759	NA	7.52175	13.7196	NA
rs11664298	White blood cell leukocyte count (UKB data field 30000)	0.0145809	0.00262499	2.78151e-08	ebi-a-GCST90013976	NA	Mbatchou J	OpenGWAS	other phenotypes	cluster_3	cluster_3	NA	-0.223128	-0.182759	NA	7.49483	13.7196	NA
rs11664298	Current employment status: Unable to work because of sickness or disability	0.00273855	0.000496636	3.50002e-08	ukb-b-14080	MRC-IEU	Ben Elsworth	OpenGWAS	other phenotypes	cluster_3	cluster_3	NA	-0.223128	-0.182759	NA	7.40725	13.7196	NA
rs11664298	Wheeze or whistling in the chest in last year	0.00674351	0.00122742	3.93106e-08	ukb-a-294	Neale Lab	Neale	OpenGWAS	other phenotypes	cluster_3	cluster_3	NA	-0.223128	-0.182759	NA	7.36205	13.7196	NA
rs11941714	Smoking status	-0.00867733	0.00149149	4.39997e-09	ebi-a-GCST90029014	NA	Loh PR	OpenGWAS	other phenotypes	cluster_2	cluster_Null	cluster_2	-0.0571753	-0.0275596	-0.0533858	8.21448	7.95422	7.98571
rs11941714	Past tobacco smoking	0.0166928	0.00292343	1.09999e-08	ukb-b-2134	MRC-IEU	Ben Elsworth	OpenGWAS	other phenotypes	cluster_2	cluster_Null	cluster_2	-0.0571753	-0.0275596	-0.0533858	7.85629	7.5965	7.62635
rs11941714	Ever smoked	-0.0061526	0.00109036	1.7e-08	ukb-b-20261	MRC-IEU	Ben Elsworth	OpenGWAS	other phenotypes	cluster_2	cluster_Null	cluster_2	-0.0571753	-0.0275596	-0.0533858	7.68707	7.42343	7.45281
rs12129573	Smoking status	0.0102712	0.0014386	6.4003e-13	ebi-a-GCST90029014	NA	Loh PR	OpenGWAS	other phenotypes	cluster_2	cluster_Null	cluster_2	-0.0871472	-0.0391927	-0.0490473	11.7724	11.5169	11.5719
rs12129573	smoking initiation	0.0243883	0.00373222	6.48933e-11	ieu-b-4877	GSCAN	Liu M	OpenGWAS	other phenotypes	cluster_2	cluster_Null	cluster_2	-0.0871472	-0.0391927	-0.0490473	9.90216	9.64306	9.68956
rs12129573	Appendicular lean mass	-0.0112	0.002	1.07399e-08	ebi-a-GCST90000025	NA	Pei YF	OpenGWAS	other phenotypes	cluster_2	cluster_Null	cluster_2	-0.0871472	-0.0391927	-0.0490473	7.86404	7.60506	7.63518
rs12129573	Past tobacco smoking	-0.0160906	0.00282305	1.2e-08	ukb-b-2134	MRC-IEU	Ben Elsworth	OpenGWAS	other phenotypes	cluster_2	cluster_Null	cluster_2	-0.0871472	-0.0391927	-0.0490473	7.82206	7.56199	7.59204
rs12151767	Impedance of arm (right)	-0.0189541	0.00140292	1.39991e-41	ukb-b-7859	MRC-IEU	Ben Elsworth	OpenGWAS	other phenotypes	cluster_1	cluster_1	cluster_Null	0.155308	0.0974931	0.0417747	20	20	20
rs12151767	Impedance of arm (left)	-0.0187276	0.00140794	2.29985e-40	ukb-b-19379	MRC-IEU	Ben Elsworth	OpenGWAS	other phenotypes	cluster_1	cluster_1	cluster_Null	0.155308	0.0974931	0.0417747	20	20	20
rs12151767	Impedance of whole body	-0.0192347	0.00151045	3.80014e-37	ukb-b-19921	MRC-IEU	Ben Elsworth	OpenGWAS	other phenotypes	cluster_1	cluster_1	cluster_Null	0.155308	0.0974931	0.0417747	20	20	20
rs12151767	Impedance of arm (right)	-0.0187562	0.00171133	6.01174e-28	ukb-a-272	Neale Lab	Neale	OpenGWAS	other phenotypes	cluster_1	cluster_1	cluster_Null	0.155308	0.0974931	0.0417747	20	20	20
rs12151767	Impedance of arm (left)	-0.0186896	0.0017186	1.53462e-27	ukb-a-273	Neale Lab	Neale	OpenGWAS	other phenotypes	cluster_1	cluster_1	cluster_Null	0.155308	0.0974931	0.0417747	20	20	20
rs12151767	Impedance of whole body	-0.0188538	0.00185567	3.01231e-24	ukb-a-269	Neale Lab	Neale	OpenGWAS	other phenotypes	cluster_1	cluster_1	cluster_Null	0.155308	0.0974931	0.0417747	20	20	20
rs12151767	Impedance of leg (right)	-0.0163206	0.00179836	1.10002e-19	ukb-b-7376	MRC-IEU	Ben Elsworth	OpenGWAS	other phenotypes	cluster_1	cluster_1	cluster_Null	0.155308	0.0974931	0.0417747	18.2312	17.9669	18.0344
rs12151767	Impedance of leg (left)	-0.0158434	0.00181354	2.39994e-18	ukb-b-14068	MRC-IEU	Ben Elsworth	OpenGWAS	other phenotypes	cluster_1	cluster_1	cluster_Null	0.155308	0.0974931	0.0417747	16.9382	16.6739	16.7426
rs12151767	Eczema	-0.00731318	0.000861594	5.00035e-18	ebi-a-GCST90029017	NA	Loh PR	OpenGWAS	other phenotypes	cluster_1	cluster_1	cluster_Null	0.155308	0.0974931	0.0417747	16.6328	16.3675	16.4354
rs12151767	Arm fat-free mass (right)	0.0105751	0.0012332	9.8992e-18	ukb-b-19520	MRC-IEU	Ben Elsworth	OpenGWAS	other phenotypes	cluster_1	cluster_1	cluster_Null	0.155308	0.0974931	0.0417747	16.3475	16.085	16.1515
rs12151767	Blood clot, DVT, bronchitis, emphysema, asthma, rhinitis, eczema, allergy diagnosed by doctor: Hayfever, allergic rhinitis or eczema	-0.00728247	0.000870095	5.79963e-17	ukb-b-17241	MRC-IEU	Ben Elsworth	OpenGWAS	other phenotypes	cluster_1	cluster_1	cluster_Null	0.155308	0.0974931	0.0417747	15.6103	15.3447	15.4111
rs12151767	Arm predicted mass (right)	0.0100864	0.00122908	2.29985e-16	ukb-b-16698	MRC-IEU	Ben Elsworth	OpenGWAS	other phenotypes	cluster_1	cluster_1	cluster_Null	0.155308	0.0974931	0.0417747	15.0361	14.7711	14.8413
rs12151767	Arm fat-free mass (left)	0.0102274	0.00125736	4.19952e-16	ukb-b-19925	MRC-IEU	Ben Elsworth	OpenGWAS	other phenotypes	cluster_1	cluster_1	cluster_Null	0.155308	0.0974931	0.0417747	14.7843	14.5223	14.5928
rs12151767	Arm predicted mass (left)	0.0101551	0.00125239	5.10035e-16	ukb-b-9093	MRC-IEU	Ben Elsworth	OpenGWAS	other phenotypes	cluster_1	cluster_1	cluster_Null	0.155308	0.0974931	0.0417747	14.705	14.4436	14.5128
rs12151767	Allergic rhinitis (SPA correction)	-0.0395702	0.00523085	3.88597e-14	ebi-a-GCST90013970	NA	Mbatchou J	OpenGWAS	other phenotypes	cluster_1	cluster_1	cluster_Null	0.155308	0.0974931	0.0417747	12.9169	12.6531	12.7195
rs12151767	Allergic rhinitis (Firth correction)	-0.0395805	0.00523313	3.88866e-14	ebi-a-GCST90013920	NA	Mbatchou J	OpenGWAS	other phenotypes	cluster_1	cluster_1	cluster_Null	0.155308	0.0974931	0.0417747	12.9169	12.6531	12.7195
rs12151767	Trunk predicted mass	0.00925817	0.00123009	5.19996e-14	ukb-b-9685	MRC-IEU	Ben Elsworth	OpenGWAS	other phenotypes	cluster_1	cluster_1	cluster_Null	0.155308	0.0974931	0.0417747	12.7977	12.5363	12.6007
rs12151767	Trunk fat-free mass	0.00925209	0.00123406	6.4998e-14	ukb-b-17409	MRC-IEU	Ben Elsworth	OpenGWAS	other phenotypes	cluster_1	cluster_1	cluster_Null	0.155308	0.0974931	0.0417747	12.7054	12.4451	12.5087
rs12151767	Whole body fat-free mass	0.0090208	0.00123898	3.29989e-13	ukb-b-13354	MRC-IEU	Ben Elsworth	OpenGWAS	other phenotypes	cluster_1	cluster_1	cluster_Null	0.155308	0.0974931	0.0417747	12.0413	11.7829	11.8434
rs12151767	Whole body water mass	0.0089694	0.00124101	4.90004e-13	ukb-b-14540	MRC-IEU	Ben Elsworth	OpenGWAS	other phenotypes	cluster_1	cluster_1	cluster_Null	0.155308	0.0974931	0.0417747	11.8804	11.623	11.6805
rs12151767	wg_rh_intensity-contrast_precuneus	-0.057252	0.0079418	5.76766e-13	ubm-b-1426	NA	Elliott LT	OpenGWAS	other phenotypes	cluster_1	cluster_1	cluster_Null	0.155308	0.0974931	0.0417747	11.8141	11.5583	11.6143
rs12151767	Appendicular lean mass	0.0135	0.0019	7.16638e-13	ebi-a-GCST90000025	NA	Pei YF	OpenGWAS	other phenotypes	cluster_1	cluster_1	cluster_Null	0.155308	0.0974931	0.0417747	11.7278	11.4742	11.5278
rs12151767	Blood clot DVT bronchitis emphysema asthma rhinitis eczema allergy diagnosed by doctor: Hayfever allergic rhinitis or eczema	-0.00737584	0.00102866	7.49722e-13	ukb-a-447	Neale Lab	Neale	OpenGWAS	other phenotypes	cluster_1	cluster_1	cluster_Null	0.155308	0.0974931	0.0417747	11.7096	11.4557	11.5094
rs12151767	Impedance of leg (right)	-0.0157137	0.00220203	9.6272e-13	ukb-a-270	Neale Lab	Neale	OpenGWAS	other phenotypes	cluster_1	cluster_1	cluster_Null	0.155308	0.0974931	0.0417747	11.6079	11.3541	11.4063
rs12151767	wg_lh_intensity-contrast_rostralmiddlefrontal	-0.055923	0.0079421	1.94089e-12	ubm-b-1393	NA	Elliott LT	OpenGWAS	other phenotypes	cluster_1	cluster_1	cluster_Null	0.155308	0.0974931	0.0417747	11.3218	11.0657	11.1182
rs12151767	Arm fat-free mass (right)	0.0103085	0.00151651	1.06611e-11	ukb-a-284	Neale Lab	Neale	OpenGWAS	other phenotypes	cluster_1	cluster_1	cluster_Null	0.155308	0.0974931	0.0417747	10.6331	10.372	10.4218
rs12151767	Impedance of leg (left)	-0.0149882	0.00221906	1.43781e-11	ukb-a-271	Neale Lab	Neale	OpenGWAS	other phenotypes	cluster_1	cluster_1	cluster_Null	0.155308	0.0974931	0.0417747	10.513	10.2505	10.2995
rs12151767	wg_lh_intensity-contrast_precuneus	-0.05323	0.0079427	2.09411e-11	ubm-b-1391	NA	Elliott LT	OpenGWAS	other phenotypes	cluster_1	cluster_1	cluster_Null	0.155308	0.0974931	0.0417747	10.3604	10.0989	10.1462
rs12151767	wg_lh_intensity-contrast_caudalmiddlefrontal	-0.052891	0.0079428	2.79898e-11	ubm-b-1370	NA	Elliott LT	OpenGWAS	other phenotypes	cluster_1	cluster_1	cluster_Null	0.155308	0.0974931	0.0417747	10.2443	9.98312	10.0298
rs12151767	Basal metabolic rate	0.0085146	0.00130323	6.4003e-11	ukb-b-16446	MRC-IEU	Ben Elsworth	OpenGWAS	other phenotypes	cluster_1	cluster_1	cluster_Null	0.155308	0.0974931	0.0417747	9.90743	9.6485	9.69518
rs12151767	Arm predicted mass (right)	0.00985992	0.00151114	6.81868e-11	ukb-a-285	Neale Lab	Neale	OpenGWAS	other phenotypes	cluster_1	cluster_1	cluster_Null	0.155308	0.0974931	0.0417747	9.88248	9.62239	9.6692
rs12151767	wg_lh_intensity-contrast_lingual	-0.051658	0.007943	7.96159e-11	ubm-b-1379	NA	Elliott LT	OpenGWAS	other phenotypes	cluster_1	cluster_1	cluster_Null	0.155308	0.0974931	0.0417747	9.81951	9.55897	9.60529
rs12151767	Arm predicted mass (left)	0.00994685	0.00154155	1.10174e-10	ukb-a-289	Neale Lab	Neale	OpenGWAS	other phenotypes	cluster_1	cluster_1	cluster_Null	0.155308	0.0974931	0.0417747	9.68978	9.42985	9.47387
rs12151767	wg_lh_intensity-contrast_supramarginal	-0.051211	0.0079431	1.15531e-10	ubm-b-1397	NA	Elliott LT	OpenGWAS	other phenotypes	cluster_1	cluster_1	cluster_Null	0.155308	0.0974931	0.0417747	9.67021	9.4103	9.45381
rs12151767	wg_lh_intensity-contrast_lateraloccipital	-0.051023	0.0079432	1.3499e-10	ubm-b-1377	NA	Elliott LT	OpenGWAS	other phenotypes	cluster_1	cluster_1	cluster_Null	0.155308	0.0974931	0.0417747	9.6085	9.34775	9.39058
rs12151767	wg_lh_intensity-contrast_superiorparietal	-0.050113	0.0079433	2.84971e-10	ubm-b-1395	NA	Elliott LT	OpenGWAS	other phenotypes	cluster_1	cluster_1	cluster_Null	0.155308	0.0974931	0.0417747	9.30615	9.04641	9.08856
rs12151767	wg_rh_intensity-contrast_superiorparietal	-0.049527	0.0079434	4.57404e-10	ubm-b-1430	NA	Elliott LT	OpenGWAS	other phenotypes	cluster_1	cluster_1	cluster_Null	0.155308	0.0974931	0.0417747	9.11482	8.85617	8.89698
rs12151767	wg_rh_intensity-contrast_cuneus	-0.049406	0.0079435	5.04081e-10	ubm-b-1406	NA	Elliott LT	OpenGWAS	other phenotypes	cluster_1	cluster_1	cluster_Null	0.155308	0.0974931	0.0417747	9.07703	8.81807	8.85794
rs12151767	wg_rh_intensity-contrast_rostralmiddlefrontal	-0.049299	0.0079435	5.49414e-10	ubm-b-1428	NA	Elliott LT	OpenGWAS	other phenotypes	cluster_1	cluster_1	cluster_Null	0.155308	0.0974931	0.0417747	9.04199	8.7845	8.82322
rs12151767	Arm fat-free mass (left)	0.00957524	0.00154734	6.09354e-10	ukb-a-288	Neale Lab	Neale	OpenGWAS	other phenotypes	cluster_1	cluster_1	cluster_Null	0.155308	0.0974931	0.0417747	9.00027	8.74354	8.78183
rs12151767	wg_lh_intensity-contrast_superiorfrontal	-0.049084	0.0079435	6.52529e-10	ubm-b-1394	NA	Elliott LT	OpenGWAS	other phenotypes	cluster_1	cluster_1	cluster_Null	0.155308	0.0974931	0.0417747	8.97332	8.71662	8.75422
rs12151767	wg_lh_intensity-contrast_fusiform	-0.048357	0.0079437	1.15958e-09	ubm-b-1373	NA	Elliott LT	OpenGWAS	other phenotypes	cluster_1	cluster_1	cluster_Null	0.155308	0.0974931	0.0417747	8.74169	8.48412	8.51907
rs12151767	wg_rh_intensity-contrast_lateraloccipital	-0.048055	0.0079437	1.46926e-09	ubm-b-1412	NA	Elliott LT	OpenGWAS	other phenotypes	cluster_1	cluster_1	cluster_Null	0.155308	0.0974931	0.0417747	8.6465	8.38912	8.4236
rs12151767	Leg fat-free mass (right)	0.00784648	0.00129913	1.5e-09	ukb-b-12828	MRC-IEU	Ben Elsworth	OpenGWAS	other phenotypes	cluster_1	cluster_1	cluster_Null	0.155308	0.0974931	0.0417747	8.63924	8.38189	8.41585
rs12151767	wg_lh_intensity-contrast_isthmuscingulate	-0.047633	0.0079438	2.04033e-09	ubm-b-1376	NA	Elliott LT	OpenGWAS	other phenotypes	cluster_1	cluster_1	cluster_Null	0.155308	0.0974931	0.0417747	8.51619	8.25742	8.2917
rs12151767	Basal metabolic rate	0.00714952	0.00120858	2.30001e-09	ebi-a-GCST90029025	NA	Loh PR	OpenGWAS	other phenotypes	cluster_1	cluster_1	cluster_Null	0.155308	0.0974931	0.0417747	8.46892	8.20839	8.24297
rs12151767	Leg predicted mass (right)	0.00770399	0.00129075	2.39999e-09	ukb-b-14310	MRC-IEU	Ben Elsworth	OpenGWAS	other phenotypes	cluster_1	cluster_1	cluster_Null	0.155308	0.0974931	0.0417747	8.45294	8.19247	8.22644
rs12151767	wg_lh_intensity-contrast_medialorbitofrontal	-0.047274	0.0079439	2.69215e-09	ubm-b-1380	NA	Elliott LT	OpenGWAS	other phenotypes	cluster_1	cluster_1	cluster_Null	0.155308	0.0974931	0.0417747	8.40637	8.14618	8.17996
rs12151767	wg_rh_intensity-contrast_superiorfrontal	-0.047254	0.0079439	2.73464e-09	ubm-b-1429	NA	Elliott LT	OpenGWAS	other phenotypes	cluster_1	cluster_1	cluster_Null	0.155308	0.0974931	0.0417747	8.40066	8.14043	8.17449
rs12151767	wg_lh_intensity-contrast_parstriangularis	-0.047225	0.0079439	2.79576e-09	ubm-b-1386	NA	Elliott LT	OpenGWAS	other phenotypes	cluster_1	cluster_1	cluster_Null	0.155308	0.0974931	0.0417747	8.39232	8.13167	8.16563
rs12151767	wg_rh_intensity-contrast_caudalmiddlefrontal	-0.046677	0.007944	4.25207e-09	ubm-b-1405	NA	Elliott LT	OpenGWAS	other phenotypes	cluster_1	cluster_1	cluster_Null	0.155308	0.0974931	0.0417747	8.22802	7.96786	7.99943
rs12151767	Non-cancer illness code, self-reported: hayfever/allergic rhinitis	-0.00280218	0.000480014	5.30005e-09	ukb-b-16499	MRC-IEU	Ben Elsworth	OpenGWAS	other phenotypes	cluster_1	cluster_1	cluster_Null	0.155308	0.0974931	0.0417747	8.1404	7.88036	7.91148
rs12151767	Overall health rating	0.00868849	0.00150104	7.10003e-09	ukb-b-6306	MRC-IEU	Ben Elsworth	OpenGWAS	other phenotypes	cluster_1	cluster_1	cluster_Null	0.155308	0.0974931	0.0417747	8.02812	7.76966	7.7985
rs12151767	Mean spheric corpuscular volume	-0.0118641	0.0020723	1e-08	ebi-a-GCST90002397	NA	Vuckovic D	OpenGWAS	other phenotypes	cluster_1	cluster_1	cluster_Null	0.155308	0.0974931	0.0417747	7.89263	7.63329	7.66344
rs12151767	wg_rh_intensity-contrast_inferiorparietal	-0.045513	0.0079442	1.01836e-08	ubm-b-1409	NA	Elliott LT	OpenGWAS	other phenotypes	cluster_1	cluster_1	cluster_Null	0.155308	0.0974931	0.0417747	7.88497	7.62595	7.6562
rs12151767	Blood clot, DVT, bronchitis, emphysema, asthma, rhinitis, eczema, allergy diagnosed by doctor: None of the above	0.00550795	0.000964809	1.09999e-08	ukb-b-18200	MRC-IEU	Ben Elsworth	OpenGWAS	other phenotypes	cluster_1	cluster_1	cluster_Null	0.155308	0.0974931	0.0417747	7.85629	7.5965	7.62635
rs12151767	wg_lh_intensity-contrast_parsopercularis	-0.045314	0.0079442	1.18059e-08	ubm-b-1384	NA	Elliott LT	OpenGWAS	other phenotypes	cluster_1	cluster_1	cluster_Null	0.155308	0.0974931	0.0417747	7.82694	7.56743	7.59738
rs12151767	wg_lh_intensity-contrast_postcentral	-0.045092	0.0079443	1.39027e-08	ubm-b-1388	NA	Elliott LT	OpenGWAS	other phenotypes	cluster_1	cluster_1	cluster_Null	0.155308	0.0974931	0.0417747	7.76426	7.50241	7.53234
rs12151767	wg_lh_intensity-contrast_inferiorparietal	-0.044945	0.0079443	1.54917e-08	ubm-b-1374	NA	Elliott LT	OpenGWAS	other phenotypes	cluster_1	cluster_1	cluster_Null	0.155308	0.0974931	0.0417747	7.72214	7.46006	7.48965
rs12151767	wg_rh_intensity-contrast_precentral	-0.04439	0.0079444	2.32113e-08	ubm-b-1425	NA	Elliott LT	OpenGWAS	other phenotypes	cluster_1	cluster_1	cluster_Null	0.155308	0.0974931	0.0417747	7.56575	20	7.32903
rs12151767	Trunk predicted mass	0.0084945	0.00152806	2.715e-08	ukb-a-293	Neale Lab	Neale	OpenGWAS	other phenotypes	cluster_1	cluster_1	cluster_Null	0.155308	0.0974931	0.0417747	7.50382	20	20
rs12151767	Leg predicted mass (left)	0.00714478	0.00129126	3.09999e-08	ukb-b-17271	MRC-IEU	Ben Elsworth	OpenGWAS	other phenotypes	cluster_1	cluster_1	cluster_Null	0.155308	0.0974931	0.0417747	7.45422	20	20
rs12151767	Trunk fat-free mass	0.00848021	0.00153307	3.17695e-08	ukb-a-292	Neale Lab	Neale	OpenGWAS	other phenotypes	cluster_1	cluster_1	cluster_Null	0.155308	0.0974931	0.0417747	7.44442	20	20
rs12151767	Whole body fat-free mass	0.00851198	0.0015391	3.19588e-08	ukb-a-266	Neale Lab	Neale	OpenGWAS	other phenotypes	cluster_1	cluster_1	cluster_Null	0.155308	0.0974931	0.0417747	7.44235	20	20
rs12151767	wg_rh_intensity-contrast_lingual	-0.043695	0.0079445	3.82648e-08	ubm-b-1414	NA	Elliott LT	OpenGWAS	other phenotypes	cluster_1	cluster_1	cluster_Null	0.155308	0.0974931	0.0417747	7.37272	20	20
rs12151767	Whole body water mass	0.00844888	0.00154137	4.2226e-08	ukb-a-267	Neale Lab	Neale	OpenGWAS	other phenotypes	cluster_1	cluster_1	cluster_Null	0.155308	0.0974931	0.0417747	7.33576	20	20
rs12151767	Leg fat-free mass (left)	0.0071027	0.00129977	4.60002e-08	ukb-b-16099	MRC-IEU	Ben Elsworth	OpenGWAS	other phenotypes	cluster_1	cluster_1	cluster_Null	0.155308	0.0974931	0.0417747	7.30125	20	20
rs12285419	Heel bone mineral density	0.0193469	0.00236249	3.50026e-19	ebi-a-GCST90029004	NA	Loh PR	OpenGWAS	other phenotypes	cluster_2	cluster_2	cluster_Null	-0.104941	-0.100821	-0.0408616	17.7433	17.4772	17.5461
rs12285419	Heel bone mineral density	0.0193447	0.0023336	3.69999e-15	ebi-a-GCST006979	NA	Morris JA	OpenGWAS	other phenotypes	cluster_2	cluster_2	cluster_Null	-0.104941	-0.100821	-0.0408616	13.8761	13.6175	13.686
rs12285419	Bone mineral density	0.019731	0.00261105	4.13428e-14	ebi-a-GCST90014022	NA	Mbatchou J	OpenGWAS	other phenotypes	cluster_2	cluster_2	cluster_Null	-0.104941	-0.100821	-0.0408616	12.8933	12.6296	12.6953
rs12285419	Duration to first press of snap-button in each round	0.017463	0.00258382	1.39991e-11	ukb-b-19373	MRC-IEU	Ben Elsworth	OpenGWAS	other phenotypes	cluster_2	cluster_2	cluster_Null	-0.104941	-0.100821	-0.0408616	10.523	10.2612	10.3101
rs12285419	Mean time to correctly identify matches	0.0162772	0.00259564	3.59998e-10	ukb-b-16287	MRC-IEU	Ben Elsworth	OpenGWAS	other phenotypes	cluster_2	cluster_2	cluster_Null	-0.104941	-0.100821	-0.0408616	9.2118	8.95335	8.99475
rs12285419	Heel bone mineral density (BMD) T-score, automated	0.0197506	0.0032395	1.09999e-09	ukb-b-20124	MRC-IEU	Ben Elsworth	OpenGWAS	other phenotypes	cluster_2	cluster_2	cluster_Null	-0.104941	-0.100821	-0.0408616	8.76342	8.50545	8.54041
rs12285419	Heel quantitative ultrasound index (QUI), direct entry	0.0197469	0.00323952	1.09999e-09	ukb-b-19234	MRC-IEU	Ben Elsworth	OpenGWAS	other phenotypes	cluster_2	cluster_2	cluster_Null	-0.104941	-0.100821	-0.0408616	8.76342	8.50545	8.54041
rs12285419	Heel bone mineral density (BMD)	0.0196969	0.00323884	1.2e-09	ukb-b-8875	MRC-IEU	Ben Elsworth	OpenGWAS	other phenotypes	cluster_2	cluster_2	cluster_Null	-0.104941	-0.100821	-0.0408616	8.72858	8.47125	8.50623
rs12285419	Age at first sexual intercourse	-0.0241	0.0039	1.7e-09	ebi-a-GCST90000046	NA	Mills MC	OpenGWAS	other phenotypes	cluster_2	cluster_2	cluster_Null	-0.104941	-0.100821	-0.0408616	8.58976	8.33147	8.36594
rs12285419	Total body bone mineral density	0.0435	0.0073	2.14902e-09	ebi-a-GCST005348	NA	Medina-Gomez C	OpenGWAS	other phenotypes	cluster_2	cluster_2	cluster_Null	-0.104941	-0.100821	-0.0408616	8.49589	8.23659	8.27096
rs12285419	Heel bone mineral density	0.0251521	0.0042957	3.89996e-09	ebi-a-GCST006288	NA	Kemp JP	OpenGWAS	other phenotypes	cluster_2	cluster_2	cluster_Null	-0.104941	-0.100821	-0.0408616	8.26001	8.00075	8.03283
rs12285419	Cholesterol levels (UKB data field 30690)	-0.0149776	0.00264072	1.41303e-08	ebi-a-GCST90014000	NA	Mbatchou J	OpenGWAS	other phenotypes	cluster_2	cluster_2	cluster_Null	-0.104941	-0.100821	-0.0408616	7.75791	7.49643	7.52605
rs12285419	Monocyte percentage	-0.0165411	0.00292781	1.60913e-08	ukb-d-30190_irnt	NA	Neale lab	OpenGWAS	other phenotypes	cluster_2	cluster_2	cluster_Null	-0.104941	-0.100821	-0.0408616	7.70746	7.44478	7.47451
rs12285419	Heel Broadband ultrasound attenuation, direct entry	0.0179801	0.00319658	1.89998e-08	ukb-b-15851	MRC-IEU	Ben Elsworth	OpenGWAS	other phenotypes	cluster_2	cluster_2	cluster_Null	-0.104941	-0.100821	-0.0408616	7.64309	7.37864	7.40775
rs12285419	Mean time to correctly identify matches	0.0169639	0.00303986	2.40038e-08	ukb-a-199	Neale Lab	Neale	OpenGWAS	other phenotypes	cluster_2	cluster_2	cluster_Null	-0.104941	-0.100821	-0.0408616	7.55271	17.4772	7.31651
rs12293670	Endothelial cell-selective adhesion molecule	-0.191	0.026	2.23872e-13	prot-a-987	NA	Sun BB	OpenGWAS	other phenotypes	cluster_1	cluster_1	cluster_Null	0.0863882	0.0848929	0.00824396	12.203	11.9422	12.0026
rs12293670	Endothelial cell-selective adhesion molecule	-0.1523	0.0261	5.37032e-09	prot-a-988	NA	Sun BB	OpenGWAS	other phenotypes	cluster_1	cluster_1	cluster_Null	0.0863882	0.0848929	0.00824396	8.1352	7.87562	7.90674
rs12652777	Kidney molecule 1 levels	0.0689	0.0102	1.71791e-11	ebi-a-GCST90012041	NA	Folkersen L	OpenGWAS	other phenotypes	cluster_3	cluster_2	cluster_Null	-0.261477	-0.157333	-0.000822186	10.4405	10.1776	10.2266
rs12712510	Lifetime number of sexual partners	-0.0102073	0.0018614	4.20001e-08	ukb-b-4256	MRC-IEU	Ben Elsworth	OpenGWAS	other phenotypes	cluster_Null	NA	NA	0.0118466	NA	NA	7.33143	NA	NA
rs12771371	Heel bone mineral density	0.0123958	0.00201131	2.39994e-11	ebi-a-GCST90029004	NA	Loh PR	OpenGWAS	other phenotypes	cluster_Null	cluster_Null	cluster_1	0.00209913	0.0390617	0.0659753	10.2638	10.0451	10.0929
rs12771371	Bone mineral density	0.0142696	0.00221627	1.20601e-10	ebi-a-GCST90014022	NA	Mbatchou J	OpenGWAS	other phenotypes	cluster_Null	cluster_Null	cluster_1	0.00209913	0.0390617	0.0659753	9.61894	9.39405	9.43717
rs12833624	Waist-hip ratio	-0.040789	0.00210204	1.10002e-84	ebi-a-GCST90029009	NA	Loh PR	OpenGWAS	other phenotypes	cluster_1	cluster_1	cluster_1	0.179884	0.178937	0.156542	20	20	20
rs12833624	HDL cholesterol	0.0351075	0.00201495	5.50047e-68	ieu-b-109	UK Biobank	Richardson, Tom	OpenGWAS	other phenotypes	cluster_1	cluster_1	cluster_1	0.179884	0.178937	0.156542	20	20	20
rs12833624	High density lipoprotein cholesterol levels (UKB data field 30760)	0.033807	0.00207039	6.16169e-60	ebi-a-GCST90014007	NA	Mbatchou J	OpenGWAS	other phenotypes	cluster_1	cluster_1	cluster_1	0.179884	0.178937	0.156542	20	20	20
rs12833624	HDL cholesterol	0.0334	0.0023	3.75837e-49	ebi-a-GCST90018956	NA	Sakaue S	OpenGWAS	other phenotypes	cluster_1	cluster_1	cluster_1	0.179884	0.178937	0.156542	20	20	20
rs12833624	apolipoprotein A-I	0.0299136	0.00207561	4.40048e-47	ieu-b-107	UK Biobank	Richardson, Tom	OpenGWAS	other phenotypes	cluster_1	cluster_1	cluster_1	0.179884	0.178937	0.156542	20	20	20
rs12833624	HDL cholesterol	0.013203	0.00092757	5.81433e-46	ukb-d-30760_raw	NA	Neale lab	OpenGWAS	other phenotypes	cluster_1	cluster_1	cluster_1	0.179884	0.178937	0.156542	20	20	20
rs12833624	HDL cholesterol	0.033783	0.0024104	1.29449e-44	ukb-d-30760_irnt	NA	Neale lab	OpenGWAS	other phenotypes	cluster_1	cluster_1	cluster_1	0.179884	0.178937	0.156542	20	20	20
rs12833624	Apolipoprotein A levels (UKB data field 30630)	0.0296112	0.00214572	2.54449e-43	ebi-a-GCST90013993	NA	Mbatchou J	OpenGWAS	other phenotypes	cluster_1	cluster_1	cluster_1	0.179884	0.178937	0.156542	20	20	20
rs12833624	triglycerides	-0.0270703	0.00210268	6.29941e-38	ieu-b-111	UK Biobank	Richardson, Tom	OpenGWAS	other phenotypes	cluster_1	cluster_1	cluster_1	0.179884	0.178937	0.156542	20	20	20
rs12833624	Triglyceride levels (UKB data field 30870)	-0.0270748	0.00216758	8.38301e-36	ebi-a-GCST90014014	NA	Mbatchou J	OpenGWAS	other phenotypes	cluster_1	cluster_1	cluster_1	0.179884	0.178937	0.156542	20	20	20
rs12833624	Sex hormone-binding globulin levels adjusted for BMI	0.00987386	0.000883926	9.49948e-33	ebi-a-GCST90012110	NA	Ruth KS	OpenGWAS	other phenotypes	cluster_1	cluster_1	cluster_1	0.179884	0.178937	0.156542	20	20	20
rs12833624	Trunk fat percentage	0.022975	0.00195658	7.70016e-32	ukb-b-16407	MRC-IEU	Ben Elsworth	OpenGWAS	other phenotypes	cluster_1	cluster_1	cluster_1	0.179884	0.178937	0.156542	20	20	20
rs12833624	Apoliprotein A	0.028653	0.0024521	1.53815e-31	ukb-d-30630_irnt	NA	Neale lab	OpenGWAS	other phenotypes	cluster_1	cluster_1	cluster_1	0.179884	0.178937	0.156542	20	20	20
rs12833624	Apoliprotein A	0.0077524	0.00066504	2.14585e-31	ukb-d-30630_raw	NA	Neale lab	OpenGWAS	other phenotypes	cluster_1	cluster_1	cluster_1	0.179884	0.178937	0.156542	20	20	20
rs12833624	Triglycerides	-0.027984	0.0024558	4.48023e-30	ukb-d-30870_irnt	NA	Neale lab	OpenGWAS	other phenotypes	cluster_1	cluster_1	cluster_1	0.179884	0.178937	0.156542	20	20	20
rs12833624	Body fat percentage (UKB data field 23099)	0.0189127	0.00167898	1.96698e-29	ebi-a-GCST90013975	NA	Mbatchou J	OpenGWAS	other phenotypes	cluster_1	cluster_1	cluster_1	0.179884	0.178937	0.156542	20	20	20
rs12833624	Triglycerides	-0.0253	0.0023	3.23966e-29	ebi-a-GCST90018975	NA	Sakaue S	OpenGWAS	other phenotypes	cluster_1	cluster_1	cluster_1	0.179884	0.178937	0.156542	20	20	20
rs12833624	Body fat percentage	0.0180904	0.00162994	1.29987e-28	ukb-b-8909	MRC-IEU	Ben Elsworth	OpenGWAS	other phenotypes	cluster_1	cluster_1	cluster_1	0.179884	0.178937	0.156542	20	20	20
rs12833624	Arm fat percentage (right)	0.0179591	0.00161831	1.29987e-28	ukb-b-12854	MRC-IEU	Ben Elsworth	OpenGWAS	other phenotypes	cluster_1	cluster_1	cluster_1	0.179884	0.178937	0.156542	20	20	20
rs12833624	Sex hormone-binding globulin levels adjusted for BMI	0.013746	0.00130458	2.09991e-28	ebi-a-GCST90012106	NA	Ruth KS	OpenGWAS	other phenotypes	cluster_1	cluster_1	cluster_1	0.179884	0.178937	0.156542	20	20	20
rs12833624	Arm fat percentage (left)	0.0176782	0.00160927	4.49987e-28	ukb-b-20188	MRC-IEU	Ben Elsworth	OpenGWAS	other phenotypes	cluster_1	cluster_1	cluster_1	0.179884	0.178937	0.156542	20	20	20
rs12833624	Impedance of arm (right)	0.0161686	0.00148602	1.39991e-27	ukb-b-7859	MRC-IEU	Ben Elsworth	OpenGWAS	other phenotypes	cluster_1	cluster_1	cluster_1	0.179884	0.178937	0.156542	20	20	20
rs12833624	Impedance of arm (left)	0.0157487	0.0014914	4.60045e-26	ukb-b-19379	MRC-IEU	Ben Elsworth	OpenGWAS	other phenotypes	cluster_1	cluster_1	cluster_1	0.179884	0.178937	0.156542	20	20	20
rs12833624	Appendicular lean mass	-0.0206	0.002	5.52459e-25	ebi-a-GCST90000025	NA	Pei YF	OpenGWAS	other phenotypes	cluster_1	cluster_1	cluster_1	0.179884	0.178937	0.156542	20	20	20
rs12833624	Lymphocyte count	-0.02047	0.001994	1.05999e-24	ebi-a-GCST90002316	NA	Chen MH	OpenGWAS	other phenotypes	cluster_1	cluster_1	cluster_1	0.179884	0.178937	0.156542	20	20	20
rs12833624	lymphocyte cell count	-0.02047	0.001994	1.05999e-24	ieu-b-32	Blood Cell Consortium	Vuckovic, D	OpenGWAS	other phenotypes	cluster_1	cluster_1	cluster_1	0.179884	0.178937	0.156542	20	20	20
rs12833624	Mean platelet thrombocyte volume (UKB data field 30100)	0.0211246	0.00207344	2.23872e-24	ebi-a-GCST90013981	NA	Mbatchou J	OpenGWAS	other phenotypes	cluster_1	cluster_1	cluster_1	0.179884	0.178937	0.156542	20	20	20
rs12833624	Mean platelet volume	0.0179018	0.00180042	2.99985e-24	ebi-a-GCST90028996	NA	Loh PR	OpenGWAS	other phenotypes	cluster_1	cluster_1	cluster_1	0.179884	0.178937	0.156542	20	20	20
rs12833624	Trunk fat percentage	0.0233328	0.00236196	5.19278e-23	ukb-a-290	Neale Lab	Neale	OpenGWAS	other phenotypes	cluster_1	cluster_1	cluster_1	0.179884	0.178937	0.156542	20	20	20
rs12833624	Reticulocyte count	-0.0221175	0.00226708	1.69981e-22	ebi-a-GCST90002405	NA	Vuckovic D	OpenGWAS	other phenotypes	cluster_1	cluster_1	cluster_1	0.179884	0.178937	0.156542	20	20	20
rs12833624	Arm fat percentage (right)	0.0186737	0.00195425	1.23908e-21	ukb-a-282	Neale Lab	Neale	OpenGWAS	other phenotypes	cluster_1	cluster_1	cluster_1	0.179884	0.178937	0.156542	20	19.8586	19.9196
rs12833624	Arm fat percentage (left)	0.0184695	0.00194524	2.22177e-21	ukb-a-286	Neale Lab	Neale	OpenGWAS	other phenotypes	cluster_1	cluster_1	cluster_1	0.179884	0.178937	0.156542	19.8924	19.6155	19.6793
rs12833624	Triglycerides	-0.024085	0.0025375	2.29087e-21	ukb-d-30870_raw	NA	Neale lab	OpenGWAS	other phenotypes	cluster_1	cluster_1	cluster_1	0.179884	0.178937	0.156542	19.8801	19.6031	19.6671
rs12833624	Lymphocyte count	-0.0211389	0.00223909	3.69999e-21	ebi-a-GCST90002388	NA	Vuckovic D	OpenGWAS	other phenotypes	cluster_1	cluster_1	cluster_1	0.179884	0.178937	0.156542	19.6752	19.3992	19.4651
rs12833624	Body fat percentage	0.0185802	0.0019703	4.11908e-21	ukb-a-264	Neale Lab	Neale	OpenGWAS	other phenotypes	cluster_1	cluster_1	cluster_1	0.179884	0.178937	0.156542	19.6307	19.3569	19.4213
rs12833624	Trunk fat mass	0.0192139	0.0021299	1.9002e-19	ukb-b-20044	MRC-IEU	Ben Elsworth	OpenGWAS	other phenotypes	cluster_1	cluster_1	cluster_1	0.179884	0.178937	0.156542	18.0008	17.7341	17.802
rs12833624	Appendicular lean mass	-0.0256702	0.00297329	3.40017e-19	ebi-a-GCST90000026	NA	Pei YF	OpenGWAS	other phenotypes	cluster_1	cluster_1	cluster_1	0.179884	0.178937	0.156542	17.754	17.4891	17.5577
rs12833624	White blood cell count (lymphocyte)	-0.0181741	0.00207909	8.99912e-19	ebi-a-GCST90028994	NA	Loh PR	OpenGWAS	other phenotypes	cluster_1	cluster_1	cluster_1	0.179884	0.178937	0.156542	17.3485	17.0816	17.1505
rs12833624	White blood cell count	-0.017192	0.001942	9.1791e-19	ebi-a-GCST90002374	NA	Chen MH	OpenGWAS	other phenotypes	cluster_1	cluster_1	cluster_1	0.179884	0.178937	0.156542	17.3418	17.0749	17.1433
rs12833624	white blood cell count	-0.017192	0.001942	9.1791e-19	ieu-b-30	Blood Cell Consortium	Vuckovic, D	OpenGWAS	other phenotypes	cluster_1	cluster_1	cluster_1	0.179884	0.178937	0.156542	17.3418	17.0749	17.1433
rs12833624	Lymphocyte count (UKB data field 30120)	-0.0198704	0.00224695	9.29394e-19	ebi-a-GCST90013982	NA	Mbatchou J	OpenGWAS	other phenotypes	cluster_1	cluster_1	cluster_1	0.179884	0.178937	0.156542	17.3373	17.0702	17.1384
rs12833624	High light scatter reticulocyte count	-0.0198603	0.00225426	1.29987e-18	ebi-a-GCST90002385	NA	Vuckovic D	OpenGWAS	other phenotypes	cluster_1	cluster_1	cluster_1	0.179884	0.178937	0.156542	17.1972	16.9281	16.9978
rs12833624	Low density lipoprotein cholesterol levels	-0.0177826	0.00202577	1.69981e-18	ebi-a-GCST90002412	NA	Klimentidis YC	OpenGWAS	other phenotypes	cluster_1	cluster_1	cluster_1	0.179884	0.178937	0.156542	17.0835	16.8166	16.8841
rs12833624	Cholesteryl esters in HDL	0.0323666	0.00391528	1.99986e-18	met-d-HDL_CE	NA	Borges CM	OpenGWAS	other phenotypes	cluster_1	cluster_1	cluster_1	0.179884	0.178937	0.156542	17.0138	16.7489	16.8177
rs12833624	Triglycerides to total lipids ratio in small HDL	-0.033957	0.00415037	2.09991e-18	met-d-S_HDL_TG_pct	NA	Borges CM	OpenGWAS	other phenotypes	cluster_1	cluster_1	cluster_1	0.179884	0.178937	0.156542	16.9935	16.7291	16.7978
rs12833624	Hip circumference (UKB data field 49)	0.0193214	0.00222367	3.65679e-18	ebi-a-GCST90014021	NA	Mbatchou J	OpenGWAS	other phenotypes	cluster_1	cluster_1	cluster_1	0.179884	0.178937	0.156542	16.7598	16.4959	16.5646
rs12833624	Impedance of arm (right)	0.0156621	0.00180719	4.47404e-18	ukb-a-272	Neale Lab	Neale	OpenGWAS	other phenotypes	cluster_1	cluster_1	cluster_1	0.179884	0.178937	0.156542	16.6767	16.4124	16.4806
rs12833624	Sex hormone-binding globulin levels	0.00788175	0.000985927	5.70033e-18	ebi-a-GCST90012111	NA	Ruth KS	OpenGWAS	other phenotypes	cluster_1	cluster_1	cluster_1	0.179884	0.178937	0.156542	16.5794	16.3161	16.3829
rs12833624	Reticulocyte fraction of red cells	-0.0195197	0.00227257	8.80035e-18	ebi-a-GCST90002406	NA	Vuckovic D	OpenGWAS	other phenotypes	cluster_1	cluster_1	cluster_1	0.179884	0.178937	0.156542	16.3943	16.1342	16.1995
rs12833624	Hip circumference	0.0180297	0.00210698	1.20005e-17	ukb-b-15590	MRC-IEU	Ben Elsworth	OpenGWAS	other phenotypes	cluster_1	cluster_1	cluster_1	0.179884	0.178937	0.156542	16.269	16.0054	16.0717
rs12833624	Apolipoprotein B levels (UKB data field 30640)	-0.018728	0.00219784	1.58052e-17	ebi-a-GCST90013994	NA	Mbatchou J	OpenGWAS	other phenotypes	cluster_1	cluster_1	cluster_1	0.179884	0.178937	0.156542	16.1502	15.889	15.9547
rs12833624	Cholesteryl esters in medium HDL	0.0322053	0.00402878	1.69981e-17	met-d-M_HDL_CE	NA	Borges CM	OpenGWAS	other phenotypes	cluster_1	cluster_1	cluster_1	0.179884	0.178937	0.156542	16.1195	15.8587	15.9252
rs12833624	HDL cholesterol	0.0310758	0.00389571	3.19963e-17	met-d-HDL_C	NA	Borges CM	OpenGWAS	other phenotypes	cluster_1	cluster_1	cluster_1	0.179884	0.178937	0.156542	15.8573	15.5949	15.6613
rs12833624	Impedance of arm (left)	0.0151046	0.00181489	8.63774e-17	ukb-a-273	Neale Lab	Neale	OpenGWAS	other phenotypes	cluster_1	cluster_1	cluster_1	0.179884	0.178937	0.156542	15.4428	15.1754	15.2433
rs12833624	Cholesterol in medium HDL	0.0312685	0.0040139	1e-16	met-d-M_HDL_C	NA	Borges CM	OpenGWAS	other phenotypes	cluster_1	cluster_1	cluster_1	0.179884	0.178937	0.156542	15.3832	15.1161	15.1837
rs12833624	Ratio of triglycerides to phosphoglycerides	-0.0321953	0.00404936	1.20005e-16	met-d-TG_by_PG	NA	Borges CM	OpenGWAS	other phenotypes	cluster_1	cluster_1	cluster_1	0.179884	0.178937	0.156542	15.3094	15.0423	15.1119
rs12833624	Cholesteryl esters in large HDL	0.0306956	0.00385233	1.39991e-16	met-d-L_HDL_CE	NA	Borges CM	OpenGWAS	other phenotypes	cluster_1	cluster_1	cluster_1	0.179884	0.178937	0.156542	15.2463	14.9784	15.0477
rs12833624	Cholesterol in large HDL	0.0301286	0.00384183	3.40017e-16	met-d-L_HDL_C	NA	Borges CM	OpenGWAS	other phenotypes	cluster_1	cluster_1	cluster_1	0.179884	0.178937	0.156542	14.8723	14.6089	14.6801
rs12833624	Triglycerides to total lipids ratio in small HDL	-0.0336859	0.00413196	3.59998e-16	ebi-a-GCST90092955	NA	Richardson TG	OpenGWAS	other phenotypes	cluster_1	cluster_1	cluster_1	0.179884	0.178937	0.156542	14.8497	14.5858	14.6568
rs12833624	Phospholipids in large HDL	0.0298543	0.00383902	4.19952e-16	met-d-L_HDL_PL	NA	Borges CM	OpenGWAS	other phenotypes	cluster_1	cluster_1	cluster_1	0.179884	0.178937	0.156542	14.7843	14.5223	14.5928
rs12833624	Cholesteryl ester levels in HDL	0.0317988	0.00391573	4.60045e-16	ebi-a-GCST90092823	NA	Richardson TG	OpenGWAS	other phenotypes	cluster_1	cluster_1	cluster_1	0.179884	0.178937	0.156542	14.7476	14.4861	14.5558
rs12833624	Triglycerides to total lipids ratio in medium HDL	-0.0313123	0.00418486	6.4998e-16	met-d-M_HDL_TG_pct	NA	Borges CM	OpenGWAS	other phenotypes	cluster_1	cluster_1	cluster_1	0.179884	0.178937	0.156542	14.6048	14.3449	14.4118
rs12833624	apolipoprotein B	-0.0177504	0.00219874	6.89922e-16	ieu-b-108	UK Biobank	Richardson, Tom	OpenGWAS	other phenotypes	cluster_1	cluster_1	cluster_1	0.179884	0.178937	0.156542	14.5803	14.3201	14.3874
rs12833624	Total lipids in large HDL	0.0296141	0.00382756	8.60003e-16	met-d-L_HDL_L	NA	Borges CM	OpenGWAS	other phenotypes	cluster_1	cluster_1	cluster_1	0.179884	0.178937	0.156542	14.4868	14.2305	14.2974
rs12833624	Leg fat percentage (right)	0.0108497	0.00134969	9.09913e-16	ukb-b-20531	MRC-IEU	Ben Elsworth	OpenGWAS	other phenotypes	cluster_1	cluster_1	cluster_1	0.179884	0.178937	0.156542	14.4637	14.2076	14.2739
rs12833624	Mean spheric corpuscular volume	0.017659	0.00219722	9.20026e-16	ebi-a-GCST90002397	NA	Vuckovic D	OpenGWAS	other phenotypes	cluster_1	cluster_1	cluster_1	0.179884	0.178937	0.156542	14.4603	14.2039	14.2702
rs12833624	Ratio of triglycerides to phosphoglycerides	-0.0319043	0.00404263	2.99985e-15	ebi-a-GCST90092983	NA	Richardson TG	OpenGWAS	other phenotypes	cluster_1	cluster_1	cluster_1	0.179884	0.178937	0.156542	13.9638	13.7054	13.7751
rs12833624	Free cholesterol in large VLDL	-0.0321304	0.00422003	3.40017e-15	met-d-L_VLDL_FC	NA	Borges CM	OpenGWAS	other phenotypes	cluster_1	cluster_1	cluster_1	0.179884	0.178937	0.156542	13.91	13.6526	13.7217
rs12833624	Cholesterol to total lipids ratio in medium HDL	0.0305277	0.00415388	3.69999e-15	met-d-M_HDL_C_pct	NA	Borges CM	OpenGWAS	other phenotypes	cluster_1	cluster_1	cluster_1	0.179884	0.178937	0.156542	13.8761	13.6175	13.686
rs12833624	Cholesteryl ester levels in medium HDL	0.0316415	0.00402746	4.00037e-15	ebi-a-GCST90092894	NA	Richardson TG	OpenGWAS	other phenotypes	cluster_1	cluster_1	cluster_1	0.179884	0.178937	0.156542	13.8442	13.5858	13.6535
rs12833624	Cholesteryl ester levels in large HDL	0.0302064	0.00385127	4.40048e-15	ebi-a-GCST90092846	NA	Richardson TG	OpenGWAS	other phenotypes	cluster_1	cluster_1	cluster_1	0.179884	0.178937	0.156542	13.8062	13.5463	13.6138
rs12833624	Whole body fat mass	0.0161795	0.00206584	4.79954e-15	ukb-b-19393	MRC-IEU	Ben Elsworth	OpenGWAS	other phenotypes	cluster_1	cluster_1	cluster_1	0.179884	0.178937	0.156542	13.7725	13.5116	13.579
rs12833624	HDL cholesterol levels	0.0305054	0.00389569	4.90004e-15	ebi-a-GCST90092822	NA	Richardson TG	OpenGWAS	other phenotypes	cluster_1	cluster_1	cluster_1	0.179884	0.178937	0.156542	13.7654	13.5042	13.571
rs12833624	High light scatter reticulocyte percentage of red cells	-0.0176588	0.00225711	5.10035e-15	ebi-a-GCST90002386	NA	Vuckovic D	OpenGWAS	other phenotypes	cluster_1	cluster_1	cluster_1	0.179884	0.178937	0.156542	13.7513	13.4903	13.5559
rs12833624	Ratio of apolipoprotein B to apolipoprotein A1	-0.0320501	0.00429494	5.10035e-15	met-d-ApoB_by_ApoA1	NA	Borges CM	OpenGWAS	other phenotypes	cluster_1	cluster_1	cluster_1	0.179884	0.178937	0.156542	13.7513	13.4903	13.5559
rs12833624	Concentration of large HDL particles	0.0289309	0.0038207	5.19996e-15	met-d-L_HDL_P	NA	Borges CM	OpenGWAS	other phenotypes	cluster_1	cluster_1	cluster_1	0.179884	0.178937	0.156542	13.7443	13.4829	13.5482
rs12833624	Leg fat percentage (left)	0.0104238	0.00133248	5.19996e-15	ukb-b-18377	MRC-IEU	Ben Elsworth	OpenGWAS	other phenotypes	cluster_1	cluster_1	cluster_1	0.179884	0.178937	0.156542	13.7443	13.4829	13.5482
rs12833624	Hip circumference	0.0199	0.00254521	5.35797e-15	ukb-a-388	Neale Lab	Neale	OpenGWAS	other phenotypes	cluster_1	cluster_1	cluster_1	0.179884	0.178937	0.156542	13.7319	13.4704	13.5355
rs12833624	Phospholipids in large VLDL	-0.0317042	0.00420943	6.79986e-15	met-d-L_VLDL_PL	NA	Borges CM	OpenGWAS	other phenotypes	cluster_1	cluster_1	cluster_1	0.179884	0.178937	0.156542	13.6323	13.3704	13.4369
rs12833624	Trunk fat mass	0.0201216	0.00258748	7.47653e-15	ukb-a-291	Neale Lab	Neale	OpenGWAS	other phenotypes	cluster_1	cluster_1	cluster_1	0.179884	0.178937	0.156542	13.5943	13.3307	13.3973
rs12833624	Bone mineral density	0.0168801	0.00217461	8.33681e-15	ebi-a-GCST90014022	NA	Mbatchou J	OpenGWAS	other phenotypes	cluster_1	cluster_1	cluster_1	0.179884	0.178937	0.156542	13.549	13.2859	13.3532
rs12833624	Cholesterol in large VLDL	-0.0319212	0.0042669	8.99912e-15	met-d-L_VLDL_C	NA	Borges CM	OpenGWAS	other phenotypes	cluster_1	cluster_1	cluster_1	0.179884	0.178937	0.156542	13.5183	13.2537	13.322
rs12833624	Cholesterol levels in large HDL	0.0296315	0.00384045	1.20005e-14	ebi-a-GCST90092844	NA	Richardson TG	OpenGWAS	other phenotypes	cluster_1	cluster_1	cluster_1	0.179884	0.178937	0.156542	13.4002	13.1375	13.2033
rs12833624	Triglycerides to total lipids ratio in large HDL	-0.0297658	0.00411879	1.20005e-14	met-d-L_HDL_TG_pct	NA	Borges CM	OpenGWAS	other phenotypes	cluster_1	cluster_1	cluster_1	0.179884	0.178937	0.156542	13.4002	13.1375	13.2033
rs12833624	Lymphocyte count	-0.0193846	0.00251289	1.22208e-14	ukb-d-30120_irnt	NA	Neale lab	OpenGWAS	other phenotypes	cluster_1	cluster_1	cluster_1	0.179884	0.178937	0.156542	13.393	13.13	13.196
rs12833624	HDL cholesterol	0.0384	0.005	1.47503e-14	ieu-b-4844	Within family GWAS consortium	Howe LJ	OpenGWAS	other phenotypes	cluster_1	cluster_1	cluster_1	0.179884	0.178937	0.156542	13.3131	13.0527	13.1184
rs12833624	Mean platelet volume	0.015344	0.001996	1.55991e-14	ebi-a-GCST90002346	NA	Chen MH	OpenGWAS	other phenotypes	cluster_1	cluster_1	cluster_1	0.179884	0.178937	0.156542	13.2907	13.0303	13.0956
rs12833624	Mean platelet (thrombocyte) volume	0.0193482	0.00252624	1.88062e-14	ukb-d-30100_irnt	NA	Neale lab	OpenGWAS	other phenotypes	cluster_1	cluster_1	cluster_1	0.179884	0.178937	0.156542	13.2138	12.9525	13.0182
rs12833624	Concentration of small VLDL particles	-0.0318073	0.00430658	1.9002e-14	met-d-S_VLDL_P	NA	Borges CM	OpenGWAS	other phenotypes	cluster_1	cluster_1	cluster_1	0.179884	0.178937	0.156542	13.2099	12.9488	13.0149
rs12833624	Cholesterol levels in medium HDL	0.0307055	0.00401195	1.99986e-14	ebi-a-GCST90092892	NA	Richardson TG	OpenGWAS	other phenotypes	cluster_1	cluster_1	cluster_1	0.179884	0.178937	0.156542	13.1896	12.928	12.9942
rs12833624	Phospholipid levels in large HDL	0.02928	0.00383125	2.09991e-14	ebi-a-GCST90092852	NA	Richardson TG	OpenGWAS	other phenotypes	cluster_1	cluster_1	cluster_1	0.179884	0.178937	0.156542	13.1702	12.9082	12.9745
rs12833624	Concentration of large VLDL particles	-0.0313206	0.00421245	2.19989e-14	met-d-L_VLDL_P	NA	Borges CM	OpenGWAS	other phenotypes	cluster_1	cluster_1	cluster_1	0.179884	0.178937	0.156542	13.1512	12.889	12.9555
rs12833624	Free cholesterol in large HDL	0.0278616	0.00382335	2.60016e-14	met-d-L_HDL_FC	NA	Borges CM	OpenGWAS	other phenotypes	cluster_1	cluster_1	cluster_1	0.179884	0.178937	0.156542	13.0816	12.8196	12.8854
rs12833624	Total lipid levels in large HDL	0.0290643	0.00382267	2.90001e-14	ebi-a-GCST90092850	NA	Richardson TG	OpenGWAS	other phenotypes	cluster_1	cluster_1	cluster_1	0.179884	0.178937	0.156542	13.0354	12.7741	12.8398
rs12833624	Free cholesterol levels in large VLDL	-0.0319749	0.00421142	3.10027e-14	ebi-a-GCST90092872	NA	Richardson TG	OpenGWAS	other phenotypes	cluster_1	cluster_1	cluster_1	0.179884	0.178937	0.156542	13.0088	12.7464	12.8126
rs12833624	Total lipids in HDL	0.0282101	0.00391696	3.40017e-14	met-d-HDL_L	NA	Borges CM	OpenGWAS	other phenotypes	cluster_1	cluster_1	cluster_1	0.179884	0.178937	0.156542	12.9699	12.7073	12.7731
rs12833624	Red blood cell count	-0.014781	0.001951	3.74024e-14	ebi-a-GCST90002363	NA	Chen MH	OpenGWAS	other phenotypes	cluster_1	cluster_1	cluster_1	0.179884	0.178937	0.156542	12.9309	12.6672	12.7341
rs12833624	White blood cell count	-0.0169955	0.00224689	3.90032e-14	ebi-a-GCST90002407	NA	Vuckovic D	OpenGWAS	other phenotypes	cluster_1	cluster_1	cluster_1	0.179884	0.178937	0.156542	12.9162	12.6522	12.7185
rs12833624	Cholesteryl esters in very large VLDL	-0.0315826	0.00429373	4.10015e-14	met-d-XL_VLDL_CE	NA	Borges CM	OpenGWAS	other phenotypes	cluster_1	cluster_1	cluster_1	0.179884	0.178937	0.156542	12.8963	12.6328	12.6986
rs12833624	Triglycerides in small VLDL	-0.0303968	0.00423456	4.10015e-14	met-d-S_VLDL_TG	NA	Borges CM	OpenGWAS	other phenotypes	cluster_1	cluster_1	cluster_1	0.179884	0.178937	0.156542	12.8963	12.6328	12.6986
rs12833624	Cholesterol in very large VLDL	-0.0310885	0.00426091	5.00035e-14	met-d-XL_VLDL_C	NA	Borges CM	OpenGWAS	other phenotypes	cluster_1	cluster_1	cluster_1	0.179884	0.178937	0.156542	12.8141	12.5524	12.6168
rs12833624	Phospholipid levels in large VLDL	-0.0314951	0.0042017	6.59933e-14	ebi-a-GCST90092876	NA	Richardson TG	OpenGWAS	other phenotypes	cluster_1	cluster_1	cluster_1	0.179884	0.178937	0.156542	12.6994	12.4394	12.5029
rs12833624	Total lipids in large VLDL	-0.0308371	0.0042159	6.70039e-14	met-d-L_VLDL_L	NA	Borges CM	OpenGWAS	other phenotypes	cluster_1	cluster_1	cluster_1	0.179884	0.178937	0.156542	12.6945	12.4337	12.4969
rs12833624	Lymphocyte count	-0.0175	0.0023	7.64716e-14	ebi-a-GCST90018962	NA	Sakaue S	OpenGWAS	other phenotypes	cluster_1	cluster_1	cluster_1	0.179884	0.178937	0.156542	12.6394	12.3785	12.4409
rs12833624	Cholesterol levels in large VLDL	-0.0317921	0.00425845	8.30042e-14	ebi-a-GCST90092868	NA	Richardson TG	OpenGWAS	other phenotypes	cluster_1	cluster_1	cluster_1	0.179884	0.178937	0.156542	12.6072	12.3437	12.4073
rs12833624	Sex hormone-binding globulin levels	0.0106032	0.0015021	8.9002e-14	ebi-a-GCST90012107	NA	Ruth KS	OpenGWAS	other phenotypes	cluster_1	cluster_1	cluster_1	0.179884	0.178937	0.156542	12.578	12.316	12.3793
rs12833624	Triglycerides to total lipids ratio in medium HDL	-0.031003	0.00416793	1e-13	ebi-a-GCST90092903	NA	Richardson TG	OpenGWAS	other phenotypes	cluster_1	cluster_1	cluster_1	0.179884	0.178937	0.156542	12.5302	12.2693	12.3321
rs12833624	Concentration of large HDL particles	0.0284065	0.00381772	1e-13	ebi-a-GCST90092851	NA	Richardson TG	OpenGWAS	other phenotypes	cluster_1	cluster_1	cluster_1	0.179884	0.178937	0.156542	12.5302	12.2693	12.3321
rs12833624	Cholesteryl esters in large VLDL	-0.0310109	0.00430999	1.10002e-13	met-d-L_VLDL_CE	NA	Borges CM	OpenGWAS	other phenotypes	cluster_1	cluster_1	cluster_1	0.179884	0.178937	0.156542	12.4916	12.2313	12.2932
rs12833624	Concentration of very large VLDL particles	-0.0301013	0.00419334	1.10002e-13	met-d-XL_VLDL_P	NA	Borges CM	OpenGWAS	other phenotypes	cluster_1	cluster_1	cluster_1	0.179884	0.178937	0.156542	12.4916	12.2313	12.2932
rs12833624	Concentration of large VLDL particles	-0.0311656	0.0042029	1.20005e-13	ebi-a-GCST90092875	NA	Richardson TG	OpenGWAS	other phenotypes	cluster_1	cluster_1	cluster_1	0.179884	0.178937	0.156542	12.4576	12.1965	12.2579
rs12833624	Total lipids in small VLDL	-0.0311013	0.00431913	1.20005e-13	met-d-S_VLDL_L	NA	Borges CM	OpenGWAS	other phenotypes	cluster_1	cluster_1	cluster_1	0.179884	0.178937	0.156542	12.4576	12.1965	12.2579
rs12833624	Concentration of small VLDL particles	-0.0317728	0.00428707	1.29987e-13	ebi-a-GCST90092975	NA	Richardson TG	OpenGWAS	other phenotypes	cluster_1	cluster_1	cluster_1	0.179884	0.178937	0.156542	12.4267	12.1655	12.2265
rs12833624	Concentration of medium HDL particles	0.0282025	0.00401857	1.29987e-13	met-d-M_HDL_P	NA	Borges CM	OpenGWAS	other phenotypes	cluster_1	cluster_1	cluster_1	0.179884	0.178937	0.156542	12.4267	12.1655	12.2265
rs12833624	Ratio of apolipoprotein B to apolipoprotein A1 levels	-0.0317587	0.00429121	1.39991e-13	ebi-a-GCST90092810	NA	Richardson TG	OpenGWAS	other phenotypes	cluster_1	cluster_1	cluster_1	0.179884	0.178937	0.156542	12.3972	12.1358	12.196
rs12833624	Sex hormone binding globulin levels (UKB data field 30830)	0.015461	0.00209461	1.56711e-13	ebi-a-GCST90014011	NA	Mbatchou J	OpenGWAS	other phenotypes	cluster_1	cluster_1	cluster_1	0.179884	0.178937	0.156542	12.3509	12.0914	12.1505
rs12833624	Average diameter for HDL particles	0.0276705	0.00386465	1.69981e-13	met-d-HDL_size	NA	Borges CM	OpenGWAS	other phenotypes	cluster_1	cluster_1	cluster_1	0.179884	0.178937	0.156542	12.3172	12.0577	12.1168
rs12833624	Cholesteryl esters to total lipids ratio in medium HDL	0.0288869	0.00423057	1.80011e-13	met-d-M_HDL_CE_pct	NA	Borges CM	OpenGWAS	other phenotypes	cluster_1	cluster_1	cluster_1	0.179884	0.178937	0.156542	12.2934	12.0336	12.0933
rs12833624	Cholesteryl ester levels in very large VLDL	-0.0314826	0.00428935	2.09991e-13	ebi-a-GCST90093018	NA	Richardson TG	OpenGWAS	other phenotypes	cluster_1	cluster_1	cluster_1	0.179884	0.178937	0.156542	12.2281	11.9684	12.0288
rs12833624	Free cholesterol in very large VLDL	-0.0296909	0.00422576	2.39994e-13	met-d-XL_VLDL_FC	NA	Borges CM	OpenGWAS	other phenotypes	cluster_1	cluster_1	cluster_1	0.179884	0.178937	0.156542	12.1733	11.9132	11.974
rs12833624	Phospholipids to total lipids ratio in large VLDL	-0.0289898	0.00423568	2.80027e-13	met-d-L_VLDL_PL_pct	NA	Borges CM	OpenGWAS	other phenotypes	cluster_1	cluster_1	cluster_1	0.179884	0.178937	0.156542	12.1094	11.8498	11.9105
rs12833624	Total lipid levels in large VLDL	-0.0306815	0.00420809	3.10027e-13	ebi-a-GCST90092874	NA	Richardson TG	OpenGWAS	other phenotypes	cluster_1	cluster_1	cluster_1	0.179884	0.178937	0.156542	12.0668	11.808	11.8689
rs12833624	Phospholipids in HDL	0.0274563	0.00394311	3.19963e-13	met-d-HDL_PL	NA	Borges CM	OpenGWAS	other phenotypes	cluster_1	cluster_1	cluster_1	0.179884	0.178937	0.156542	12.0536	11.7955	11.856
rs12833624	Cholesterol levels in very large VLDL	-0.0309749	0.00425487	3.29989e-13	ebi-a-GCST90093016	NA	Richardson TG	OpenGWAS	other phenotypes	cluster_1	cluster_1	cluster_1	0.179884	0.178937	0.156542	12.0413	11.7829	11.8434
rs12833624	Cholesterol to total lipids ratio in medium HDL	0.0301142	0.00414435	3.69999e-13	ebi-a-GCST90092893	NA	Richardson TG	OpenGWAS	other phenotypes	cluster_1	cluster_1	cluster_1	0.179884	0.178937	0.156542	11.9947	11.738	11.7968
rs12833624	Triglycerides in medium VLDL	-0.0299816	0.00423865	3.69999e-13	met-d-M_VLDL_TG	NA	Borges CM	OpenGWAS	other phenotypes	cluster_1	cluster_1	cluster_1	0.179884	0.178937	0.156542	11.9947	11.738	11.7968
rs12833624	Phospholipids in very large VLDL	-0.0293777	0.00421015	4.70002e-13	met-d-XL_VLDL_PL	NA	Borges CM	OpenGWAS	other phenotypes	cluster_1	cluster_1	cluster_1	0.179884	0.178937	0.156542	11.8964	11.6395	11.6976
rs12833624	Total lipid levels in small VLDL	-0.0310862	0.00430095	4.90004e-13	ebi-a-GCST90092974	NA	Richardson TG	OpenGWAS	other phenotypes	cluster_1	cluster_1	cluster_1	0.179884	0.178937	0.156542	11.8804	11.623	11.6805
rs12833624	Heel bone mineral density	0.0138338	0.00197582	5.10035e-13	ebi-a-GCST90029004	NA	Loh PR	OpenGWAS	other phenotypes	cluster_1	cluster_1	cluster_1	0.179884	0.178937	0.156542	11.8645	11.6079	11.6646
rs12833624	Free cholesterol in medium HDL	0.0269854	0.00396976	5.10035e-13	met-d-M_HDL_FC	NA	Borges CM	OpenGWAS	other phenotypes	cluster_1	cluster_1	cluster_1	0.179884	0.178937	0.156542	11.8645	11.6079	11.6646
rs12833624	Mean platelet volume	0.0153782	0.00212958	5.19996e-13	ebi-a-GCST90002395	NA	Vuckovic D	OpenGWAS	other phenotypes	cluster_1	cluster_1	cluster_1	0.179884	0.178937	0.156542	11.8566	11.6014	11.6578
rs12833624	Triglyceride levels in small VLDL	-0.030313	0.00420557	5.70033e-13	ebi-a-GCST90092978	NA	Richardson TG	OpenGWAS	other phenotypes	cluster_1	cluster_1	cluster_1	0.179884	0.178937	0.156542	11.8182	11.563	11.6191
rs12833624	Total lipids in very large VLDL	-0.0291617	0.00419766	5.79963e-13	met-d-XL_VLDL_L	NA	Borges CM	OpenGWAS	other phenotypes	cluster_1	cluster_1	cluster_1	0.179884	0.178937	0.156542	11.8127	11.5571	11.6127
rs12833624	Triglycerides to total lipids ratio in very large HDL	-0.0281973	0.00411173	6.20012e-13	met-d-XL_HDL_TG_pct	NA	Borges CM	OpenGWAS	other phenotypes	cluster_1	cluster_1	cluster_1	0.179884	0.178937	0.156542	11.7847	11.5292	11.5847
rs12833624	Cholesteryl ester levels in large VLDL	-0.030904	0.00430195	6.79986e-13	ebi-a-GCST90092870	NA	Richardson TG	OpenGWAS	other phenotypes	cluster_1	cluster_1	cluster_1	0.179884	0.178937	0.156542	11.7481	11.494	11.5481
rs12833624	Triglycerides to total lipids ratio in large HDL	-0.0294297	0.00410145	7.19946e-13	ebi-a-GCST90092855	NA	Richardson TG	OpenGWAS	other phenotypes	cluster_1	cluster_1	cluster_1	0.179884	0.178937	0.156542	11.7263	11.4726	11.5266
rs12833624	Free cholesterol levels in large HDL	0.0273488	0.00382016	8.10028e-13	ebi-a-GCST90092848	NA	Richardson TG	OpenGWAS	other phenotypes	cluster_1	cluster_1	cluster_1	0.179884	0.178937	0.156542	11.6785	11.4244	11.4778
rs12833624	Concentration of very large VLDL particles	-0.0299397	0.00418378	8.30042e-13	ebi-a-GCST90093023	NA	Richardson TG	OpenGWAS	other phenotypes	cluster_1	cluster_1	cluster_1	0.179884	0.178937	0.156542	11.6689	11.4152	11.4682
rs12833624	Arm fat mass (right)	0.014863	0.0020783	8.60003e-13	ukb-b-6704	MRC-IEU	Ben Elsworth	OpenGWAS	other phenotypes	cluster_1	cluster_1	cluster_1	0.179884	0.178937	0.156542	11.6544	11.4009	11.4536
rs12833624	Impedance of whole body	0.0114358	0.00160032	8.9002e-13	ukb-b-19921	MRC-IEU	Ben Elsworth	OpenGWAS	other phenotypes	cluster_1	cluster_1	cluster_1	0.179884	0.178937	0.156542	11.64	11.3867	11.4392
rs12833624	Total lipid levels in HDL	0.0276387	0.0039118	1.59993e-12	ebi-a-GCST90092825	NA	Richardson TG	OpenGWAS	other phenotypes	cluster_1	cluster_1	cluster_1	0.179884	0.178937	0.156542	11.3997	11.144	11.1968
rs12833624	Triglyceride levels in medium VLDL	-0.0298735	0.00422807	1.59993e-12	ebi-a-GCST90092926	NA	Richardson TG	OpenGWAS	other phenotypes	cluster_1	cluster_1	cluster_1	0.179884	0.178937	0.156542	11.3997	11.144	11.1968
rs12833624	Total lipids in medium HDL	0.0271173	0.0040495	1.59993e-12	met-d-M_HDL_L	NA	Borges CM	OpenGWAS	other phenotypes	cluster_1	cluster_1	cluster_1	0.179884	0.178937	0.156542	11.3997	11.144	11.1968
rs12833624	Triglycerides in small HDL	-0.0281842	0.00423174	1.59993e-12	met-d-S_HDL_TG	NA	Borges CM	OpenGWAS	other phenotypes	cluster_1	cluster_1	cluster_1	0.179884	0.178937	0.156542	11.3997	11.144	11.1968
rs12833624	White blood cell leukocyte count (UKB data field 30000)	-0.0159097	0.00225688	1.7968e-12	ebi-a-GCST90013976	NA	Mbatchou J	OpenGWAS	other phenotypes	cluster_1	cluster_1	cluster_1	0.179884	0.178937	0.156542	11.3527	11.0967	11.1493
rs12833624	Free cholesterol in HDL	0.0258331	0.00386479	1.80011e-12	met-d-HDL_FC	NA	Borges CM	OpenGWAS	other phenotypes	cluster_1	cluster_1	cluster_1	0.179884	0.178937	0.156542	11.3527	11.0967	11.1492
rs12833624	Average diameter for HDL particles	0.0271914	0.00385991	1.9002e-12	ebi-a-GCST90092828	NA	Richardson TG	OpenGWAS	other phenotypes	cluster_1	cluster_1	cluster_1	0.179884	0.178937	0.156542	11.3306	11.0746	11.1271
rs12833624	Free cholesterol levels in very large VLDL	-0.0295637	0.00421688	2.39994e-12	ebi-a-GCST90093020	NA	Richardson TG	OpenGWAS	other phenotypes	cluster_1	cluster_1	cluster_1	0.179884	0.178937	0.156542	11.2338	10.9774	11.0295
rs12833624	Apolipoprotein A1	0.0265927	0.00399211	2.39994e-12	met-d-ApoA1	NA	Borges CM	OpenGWAS	other phenotypes	cluster_1	cluster_1	cluster_1	0.179884	0.178937	0.156542	11.2338	10.9774	11.0295
rs12833624	Waist-hip ratio	-0.0021	0.0003	2.70085e-12	ieu-b-4830	Within family GWAS consortium	Howe LJ	OpenGWAS	other phenotypes	cluster_1	cluster_1	cluster_1	0.179884	0.178937	0.156542	11.1857	10.9289	10.9815
rs12833624	Trunk predicted mass	-0.00906614	0.00130186	3.29989e-12	ukb-b-9685	MRC-IEU	Ben Elsworth	OpenGWAS	other phenotypes	cluster_1	cluster_1	cluster_1	0.179884	0.178937	0.156542	11.1019	10.846	10.8991
rs12833624	Phospholipid levels in very large VLDL	-0.0292259	0.00420183	3.50026e-12	ebi-a-GCST90093024	NA	Richardson TG	OpenGWAS	other phenotypes	cluster_1	cluster_1	cluster_1	0.179884	0.178937	0.156542	11.0785	10.8221	10.8754
rs12833624	Triglycerides in large VLDL	-0.028615	0.00419728	3.69999e-12	met-d-L_VLDL_TG	NA	Borges CM	OpenGWAS	other phenotypes	cluster_1	cluster_1	cluster_1	0.179884	0.178937	0.156542	11.0567	10.7994	10.8526
rs12833624	Total lipid levels in very large VLDL	-0.0290525	0.00419036	4.10015e-12	ebi-a-GCST90093022	NA	Richardson TG	OpenGWAS	other phenotypes	cluster_1	cluster_1	cluster_1	0.179884	0.178937	0.156542	11.0152	10.7572	10.8099
rs12833624	Triglycerides in VLDL	-0.0281199	0.00419849	4.49987e-12	met-d-VLDL_TG	NA	Borges CM	OpenGWAS	other phenotypes	cluster_1	cluster_1	cluster_1	0.179884	0.178937	0.156542	10.9783	10.7205	10.7722
rs12833624	White blood cell count	-0.0139029	0.00208566	4.60045e-12	ebi-a-GCST90029003	NA	Loh PR	OpenGWAS	other phenotypes	cluster_1	cluster_1	cluster_1	0.179884	0.178937	0.156542	10.9692	10.7119	10.7633
rs12833624	Trunk fat-free mass	-0.00903052	0.00130603	4.70002e-12	ukb-b-17409	MRC-IEU	Ben Elsworth	OpenGWAS	other phenotypes	cluster_1	cluster_1	cluster_1	0.179884	0.178937	0.156542	10.9607	10.7033	10.7549
rs12833624	Concentration of medium HDL particles	0.0276464	0.00401363	5.70033e-12	ebi-a-GCST90092899	NA	Richardson TG	OpenGWAS	other phenotypes	cluster_1	cluster_1	cluster_1	0.179884	0.178937	0.156542	10.8843	10.6251	10.6758
rs12833624	Cholesteryl esters in small VLDL	-0.0291572	0.00435602	6.00067e-12	met-d-S_VLDL_CE	NA	Borges CM	OpenGWAS	other phenotypes	cluster_1	cluster_1	cluster_1	0.179884	0.178937	0.156542	10.8629	10.6038	10.6548
rs12833624	Total lipids in VLDL	-0.0287886	0.00427727	6.20012e-12	met-d-VLDL_L	NA	Borges CM	OpenGWAS	other phenotypes	cluster_1	cluster_1	cluster_1	0.179884	0.178937	0.156542	10.8512	10.5915	10.6423
rs12833624	Triglycerides in very large VLDL	-0.027778	0.0041728	6.20012e-12	met-d-XL_VLDL_TG	NA	Borges CM	OpenGWAS	other phenotypes	cluster_1	cluster_1	cluster_1	0.179884	0.178937	0.156542	10.8512	10.5915	10.6423
rs12833624	Phospholipid levels in HDL	0.026902	0.00393502	8.10028e-12	ebi-a-GCST90092827	NA	Richardson TG	OpenGWAS	other phenotypes	cluster_1	cluster_1	cluster_1	0.179884	0.178937	0.156542	10.7403	10.4807	10.5316
rs12833624	Whole body fat mass	0.0171392	0.00250747	8.19974e-12	ukb-a-265	Neale Lab	Neale	OpenGWAS	other phenotypes	cluster_1	cluster_1	cluster_1	0.179884	0.178937	0.156542	10.7359	10.476	10.5267
rs12833624	Phospholipids to total lipids ratio in large VLDL	-0.0289046	0.00423005	8.30042e-12	ebi-a-GCST90092877	NA	Richardson TG	OpenGWAS	other phenotypes	cluster_1	cluster_1	cluster_1	0.179884	0.178937	0.156542	10.731	10.4714	10.5218
rs12833624	Arm fat mass (left)	0.0141989	0.00207821	8.4004e-12	ukb-b-8338	MRC-IEU	Ben Elsworth	OpenGWAS	other phenotypes	cluster_1	cluster_1	cluster_1	0.179884	0.178937	0.156542	10.7262	10.4668	10.5171
rs12833624	Triglycerides to total lipids ratio in very large HDL	-0.0279691	0.00409539	8.49963e-12	ebi-a-GCST90093015	NA	Richardson TG	OpenGWAS	other phenotypes	cluster_1	cluster_1	cluster_1	0.179884	0.178937	0.156542	10.7219	10.4627	10.5126
rs12833624	Phospholipids in VLDL	-0.0287606	0.00430893	8.9002e-12	met-d-VLDL_PL	NA	Borges CM	OpenGWAS	other phenotypes	cluster_1	cluster_1	cluster_1	0.179884	0.178937	0.156542	10.7036	10.4433	10.4937
rs12833624	Triglyceride levels in large VLDL	-0.028459	0.00419106	1.10002e-11	ebi-a-GCST90092878	NA	Richardson TG	OpenGWAS	other phenotypes	cluster_1	cluster_1	cluster_1	0.179884	0.178937	0.156542	10.622	10.3599	10.4095
rs12833624	Cholesteryl esters to total lipids ratio in medium HDL	0.0285733	0.0042095	1.10002e-11	ebi-a-GCST90092895	NA	Richardson TG	OpenGWAS	other phenotypes	cluster_1	cluster_1	cluster_1	0.179884	0.178937	0.156542	10.622	10.3599	10.4095
rs12833624	Red blood cell count	-0.015038	0.00221897	1.20005e-11	ebi-a-GCST90002403	NA	Vuckovic D	OpenGWAS	other phenotypes	cluster_1	cluster_1	cluster_1	0.179884	0.178937	0.156542	10.585	10.3234	10.3732
rs12833624	Triglycerides in very small VLDL	-0.0270619	0.00429605	1.29987e-11	met-d-XS_VLDL_TG	NA	Borges CM	OpenGWAS	other phenotypes	cluster_1	cluster_1	cluster_1	0.179884	0.178937	0.156542	10.5532	10.2912	10.3406
rs12833624	Leg fat percentage (right)	0.0110148	0.00162762	1.3128e-11	ukb-a-274	Neale Lab	Neale	OpenGWAS	other phenotypes	cluster_1	cluster_1	cluster_1	0.179884	0.178937	0.156542	10.5493	10.2872	10.3367
rs12833624	Total lipid levels in VLDL	-0.0287032	0.00426642	1.69981e-11	ebi-a-GCST90092999	NA	Richardson TG	OpenGWAS	other phenotypes	cluster_1	cluster_1	cluster_1	0.179884	0.178937	0.156542	10.4443	10.1815	10.2308
rs12833624	Total triglycerides	-0.0273537	0.00422335	1.99986e-11	met-d-Total_TG	NA	Borges CM	OpenGWAS	other phenotypes	cluster_1	cluster_1	cluster_1	0.179884	0.178937	0.156542	10.3785	10.1167	10.1648
rs12833624	Reticulocyte count	-0.0168369	0.00251256	2.07205e-11	ukb-d-30250_irnt	NA	Neale lab	OpenGWAS	other phenotypes	cluster_1	cluster_1	cluster_1	0.179884	0.178937	0.156542	10.3647	10.1029	10.1504
rs12833624	Cholesteryl ester levels in small VLDL	-0.029127	0.0043465	2.09991e-11	ebi-a-GCST90092970	NA	Richardson TG	OpenGWAS	other phenotypes	cluster_1	cluster_1	cluster_1	0.179884	0.178937	0.156542	10.3604	10.0989	10.1458
rs12833624	Triglyceride levels in VLDL	-0.028009	0.00418762	2.29985e-11	ebi-a-GCST90093003	NA	Richardson TG	OpenGWAS	other phenotypes	cluster_1	cluster_1	cluster_1	0.179884	0.178937	0.156542	10.3244	10.0621	10.1102
rs12833624	Mean sphered cell volume	0.0130678	0.00206919	2.49977e-11	ebi-a-GCST90028997	NA	Loh PR	OpenGWAS	other phenotypes	cluster_1	cluster_1	cluster_1	0.179884	0.178937	0.156542	10.2902	10.0286	10.076
rs12833624	Phospholipid levels in VLDL	-0.0286861	0.00429841	2.49977e-11	ebi-a-GCST90093001	NA	Richardson TG	OpenGWAS	other phenotypes	cluster_1	cluster_1	cluster_1	0.179884	0.178937	0.156542	10.2902	10.0286	10.076
rs12833624	Sex hormone binding globulin (SHBG)	0.0208915	0.00313036	2.49977e-11	ieu-b-4870	NA	Rebecca Richmond	OpenGWAS	other phenotypes	cluster_1	cluster_1	cluster_1	0.179884	0.178937	0.156542	10.2902	10.0286	10.076
rs12833624	Free cholesterol levels in medium HDL	0.0264205	0.00396388	2.60016e-11	ebi-a-GCST90092896	NA	Richardson TG	OpenGWAS	other phenotypes	cluster_1	cluster_1	cluster_1	0.179884	0.178937	0.156542	10.2738	10.0127	10.0597
rs12833624	Apoliprotein B	-0.0039867	0.00059823	2.66624e-11	ukb-d-30640_raw	NA	Neale lab	OpenGWAS	other phenotypes	cluster_1	cluster_1	cluster_1	0.179884	0.178937	0.156542	10.2641	10.0026	10.0497
rs12833624	Triglyceride levels in small HDL	-0.0280318	0.00421027	2.80027e-11	ebi-a-GCST90092954	NA	Richardson TG	OpenGWAS	other phenotypes	cluster_1	cluster_1	cluster_1	0.179884	0.178937	0.156542	10.2443	9.98312	10.0298
rs12833624	Free cholesterol to total lipids ratio in very large HDL	-0.0255042	0.00386602	2.90001e-11	met-d-XL_HDL_FC_pct	NA	Borges CM	OpenGWAS	other phenotypes	cluster_1	cluster_1	cluster_1	0.179884	0.178937	0.156542	10.2303	9.9691	10.0156
rs12833624	Cholesteryl esters in chylomicrons and extremely large VLDL	-0.026616	0.00421417	2.99985e-11	met-d-XXL_VLDL_CE	NA	Borges CM	OpenGWAS	other phenotypes	cluster_1	cluster_1	cluster_1	0.179884	0.178937	0.156542	10.2167	9.95528	10.0023
rs12833624	Triglyceride levels in very large VLDL	-0.0276366	0.00416462	3.19963e-11	ebi-a-GCST90093026	NA	Richardson TG	OpenGWAS	other phenotypes	cluster_1	cluster_1	cluster_1	0.179884	0.178937	0.156542	10.1899	9.92845	9.97546
rs12833624	Concentration of VLDL particles	-0.0282094	0.00433807	3.29989e-11	met-d-VLDL_P	NA	Borges CM	OpenGWAS	other phenotypes	cluster_1	cluster_1	cluster_1	0.179884	0.178937	0.156542	10.1776	9.91651	9.96366
rs12833624	Leg fat mass (right)	0.0112139	0.00169478	3.69999e-11	ukb-b-18096	MRC-IEU	Ben Elsworth	OpenGWAS	other phenotypes	cluster_1	cluster_1	cluster_1	0.179884	0.178937	0.156542	10.1306	9.86972	9.91732
rs12833624	Heel bone mineral density	0.0145173	0.00195564	4.49987e-11	ebi-a-GCST006979	NA	Morris JA	OpenGWAS	other phenotypes	cluster_1	cluster_1	cluster_1	0.179884	0.178937	0.156542	10.0501	9.7902	9.8378
rs12833624	Total lipid levels in medium HDL	0.026582	0.00404366	4.90004e-11	ebi-a-GCST90092898	NA	Richardson TG	OpenGWAS	other phenotypes	cluster_1	cluster_1	cluster_1	0.179884	0.178937	0.156542	10.0153	9.7552	9.80274
rs12833624	Free cholesterol levels in HDL	0.0252667	0.00386036	5.90065e-11	ebi-a-GCST90092824	NA	Richardson TG	OpenGWAS	other phenotypes	cluster_1	cluster_1	cluster_1	0.179884	0.178937	0.156542	9.93833	9.67931	9.72724
rs12833624	Phospholipids in medium HDL	0.0253006	0.0040788	6.20012e-11	met-d-M_HDL_PL	NA	Borges CM	OpenGWAS	other phenotypes	cluster_1	cluster_1	cluster_1	0.179884	0.178937	0.156542	9.91903	9.66006	9.70746
rs12833624	Apoliprotein B	-0.016417	0.0025123	6.39146e-11	ukb-d-30640_irnt	NA	Neale lab	OpenGWAS	other phenotypes	cluster_1	cluster_1	cluster_1	0.179884	0.178937	0.156542	9.90767	9.64882	9.69559
rs12833624	Apolipoprotein A1 levels	0.026043	0.00398732	6.4998e-11	ebi-a-GCST90092808	NA	Richardson TG	OpenGWAS	other phenotypes	cluster_1	cluster_1	cluster_1	0.179884	0.178937	0.156542	9.90182	9.64263	9.68905
rs12833624	Concentration of VLDL particles	-0.0282125	0.00432357	6.79986e-11	ebi-a-GCST90093000	NA	Richardson TG	OpenGWAS	other phenotypes	cluster_1	cluster_1	cluster_1	0.179884	0.178937	0.156542	9.88331	9.62331	9.67002
rs12833624	Leg fat mass (left)	0.0108907	0.00167477	7.89951e-11	ukb-b-7212	MRC-IEU	Ben Elsworth	OpenGWAS	other phenotypes	cluster_1	cluster_1	cluster_1	0.179884	0.178937	0.156542	9.82255	9.56209	9.60832
rs12833624	Free cholesterol to total lipids ratio in medium LDL	0.0256037	0.00418099	8.30042e-11	met-d-M_LDL_FC_pct	NA	Borges CM	OpenGWAS	other phenotypes	cluster_1	cluster_1	cluster_1	0.179884	0.178937	0.156542	9.80213	9.54169	9.58794
rs12833624	Phospholipids to total lipids ratio in medium HDL	-0.0256191	0.0041383	8.49963e-11	met-d-M_HDL_PL_pct	NA	Borges CM	OpenGWAS	other phenotypes	cluster_1	cluster_1	cluster_1	0.179884	0.178937	0.156542	9.7929	9.53249	9.57858
rs12833624	Free cholesterol in VLDL	-0.0278296	0.00432944	8.60003e-11	met-d-VLDL_FC	NA	Borges CM	OpenGWAS	other phenotypes	cluster_1	cluster_1	cluster_1	0.179884	0.178937	0.156542	9.78852	9.52794	9.57385
rs12833624	Phospholipids in small VLDL	-0.0276642	0.00435353	8.69961e-11	met-d-S_VLDL_PL	NA	Borges CM	OpenGWAS	other phenotypes	cluster_1	cluster_1	cluster_1	0.179884	0.178937	0.156542	9.78387	9.52349	9.56923
rs12833624	Leg fat percentage (left)	0.0104136	0.00160701	9.17698e-11	ukb-a-278	Neale Lab	Neale	OpenGWAS	other phenotypes	cluster_1	cluster_1	cluster_1	0.179884	0.178937	0.156542	9.7621	9.50247	9.54752
rs12833624	Free cholesterol to total lipids ratio in very large HDL	-0.0250147	0.00386025	9.20026e-11	ebi-a-GCST90093009	NA	Richardson TG	OpenGWAS	other phenotypes	cluster_1	cluster_1	cluster_1	0.179884	0.178937	0.156542	9.76135	9.50164	9.54661
rs12833624	Total triglycerides levels	-0.0272308	0.00420469	9.3994e-11	ebi-a-GCST90092992	NA	Richardson TG	OpenGWAS	other phenotypes	cluster_1	cluster_1	cluster_1	0.179884	0.178937	0.156542	9.75276	9.49289	9.53768
rs12833624	Average diameter for VLDL particles	-0.0254471	0.00406738	1.09999e-10	met-d-VLDL_size	NA	Borges CM	OpenGWAS	other phenotypes	cluster_1	cluster_1	cluster_1	0.179884	0.178937	0.156542	9.69012	9.43027	9.47438
rs12833624	Arm fat mass (right)	0.0162223	0.00251813	1.17926e-10	ukb-a-283	Neale Lab	Neale	OpenGWAS	other phenotypes	cluster_1	cluster_1	cluster_1	0.179884	0.178937	0.156542	9.66199	9.40192	9.44544
rs12833624	Cholesterol in small VLDL	-0.0273806	0.00436122	1.2e-10	met-d-S_VLDL_C	NA	Borges CM	OpenGWAS	other phenotypes	cluster_1	cluster_1	cluster_1	0.179884	0.178937	0.156542	9.65685	9.39595	9.43915
rs12833624	Free cholesterol levels in VLDL	-0.0277896	0.0043204	1.29999e-10	ebi-a-GCST90092998	NA	Richardson TG	OpenGWAS	other phenotypes	cluster_1	cluster_1	cluster_1	0.179884	0.178937	0.156542	9.62417	9.36331	9.40624
rs12833624	Total lipids in medium VLDL	-0.0275432	0.00433214	1.40001e-10	met-d-M_VLDL_L	NA	Borges CM	OpenGWAS	other phenotypes	cluster_1	cluster_1	cluster_1	0.179884	0.178937	0.156542	9.59404	9.3335	9.37602
rs12833624	Red blood cell count	-0.0130712	0.00203682	1.5e-10	ebi-a-GCST90029002	NA	Loh PR	OpenGWAS	other phenotypes	cluster_1	cluster_1	cluster_1	0.179884	0.178937	0.156542	9.56648	9.30512	9.34787
rs12833624	Triglyceride levels in very small VLDL	-0.0270868	0.00424506	1.79999e-10	ebi-a-GCST90093038	NA	Richardson TG	OpenGWAS	other phenotypes	cluster_1	cluster_1	cluster_1	0.179884	0.178937	0.156542	9.49138	9.23115	9.27353
rs12833624	Phospholipid levels in small VLDL	-0.0276971	0.00434382	1.79999e-10	ebi-a-GCST90092976	NA	Richardson TG	OpenGWAS	other phenotypes	cluster_1	cluster_1	cluster_1	0.179884	0.178937	0.156542	9.49138	9.23115	9.27353
[truncated: 3,093 more rows]

## Sheet: Table S7
Table S7. PheWAS results of SNPs in MDD.
[truncated: 1,187 more rows]

## Sheet: Table S8
Table S8. PheWAS results of SNPs in ADHD.
[truncated: 572 more rows]

## Sheet: Table S9
Table S9. PheWAS results of SNPs in BPD.
[truncated: 1,856 more rows]

[truncated: 13 more sheets: Table S10, Table S11, Table S12, Table S13, Table S14, TableS15, Table S16, Table S17, Table S18, Table S19, Table S20, Table S21, Table S22]
